# Supplementary material for: Comparison of differential accessibility analysis strategies for ATAC-seq data
Source: Sci Rep. 2020 Jun 23;10:10150. doi: 10.1038/s41598-020-66998-4 (PMC7311460; doi:10.1038/s41598-020-66998-4)
Supplement: Supplementary file 2 — Supplementary Table S3. [file 41598_2020_66998_MOESM2_ESM.xlsx]

## Sheet: Fig1C_data
CPM	Difference of mean	Method	Value	sd
1CPM	0	rank_based	0	0
1CPM	0	t_test	0.00033597	5.2752e-05
1CPM	0	limma	0.00469907	0.000231456
1CPM	0	edgeR	3.876e-07	1.54974e-06
1CPM	0	DESeq	1.292e-07	9.13582e-07
1CPM	0	DESeq2	0	0
1CPM	10	rank_based	0	0
1CPM	10	t_test	0.00135359	0.000401136
1CPM	10	limma	0.0534243	0.0022657
1CPM	10	edgeR	4.13308e-05	6.26256e-05
1CPM	10	DESeq	2.89316e-05	5.13038e-05
1CPM	10	DESeq2	0	0
1CPM	20	rank_based	0	0
1CPM	20	t_test	0.00640008	0.000808335
1CPM	20	limma	0.342174	0.00513629
1CPM	20	edgeR	0.00322381	0.00056053
1CPM	20	DESeq	0.00178756	0.000494108
1CPM	20	DESeq2	2.06654e-05	4.66784e-05
1CPM	50	rank_based	0	0
1CPM	50	t_test	0.0512854	0.00370538
1CPM	50	limma	0.97329	0.0016058
1CPM	50	edgeR	0.398142	0.00533048
1CPM	50	DESeq	0.325662	0.00565532
1CPM	50	DESeq2	0.0485328	0.00327104
1CPM	100	rank_based	0	0
1CPM	100	t_test	0.231321	0.0102094
1CPM	100	limma	1	0
1CPM	100	edgeR	0.998733	0.000386508
1CPM	100	DESeq	0.996598	0.000580707
1CPM	100	DESeq2	0.954689	0.00315059
5CPM	0	rank_based	0	0
5CPM	0	t_test	0.000288305	6.81722e-05
5CPM	0	limma	0.00548735	0.00029005
5CPM	0	edgeR	0.00589475	0.000321456
5CPM	0	DESeq	0.00194632	0.000159665
5CPM	0	DESeq2	0.000269446	5.41775e-05
5CPM	10	rank_based	0	0
5CPM	10	t_test	0.00139727	0.000614526
5CPM	10	limma	0.0570814	0.00320251
5CPM	10	edgeR	0.0589996	0.0033977
5CPM	10	DESeq	0.0281273	0.00217862
5CPM	10	DESeq2	0.00759405	0.00114652
5CPM	20	rank_based	0	0
5CPM	20	t_test	0.00661017	0.00121711
5CPM	20	limma	0.357524	0.00848432
5CPM	20	edgeR	0.354692	0.00846196
5CPM	20	DESeq	0.230285	0.00637393
5CPM	20	DESeq2	0.110368	0.00424137
5CPM	50	rank_based	0	0
5CPM	50	t_test	0.0528069	0.0038378
5CPM	50	limma	0.981786	0.00186221
5CPM	50	edgeR	0.974039	0.00206866
5CPM	50	DESeq	0.913266	0.00420792
5CPM	50	DESeq2	0.891538	0.00400622
5CPM	100	rank_based	0	0
5CPM	100	t_test	0.235593	0.0121217
5CPM	100	limma	1	0
5CPM	100	edgeR	0.999996	2.92314e-05
5CPM	100	DESeq	0.999091	0.000411279
5CPM	100	DESeq2	0.999859	0.000164087
10CPM	0	rank_based	0	0
10CPM	0	t_test	0.000291405	0.00010334
10CPM	0	limma	0.00627606	0.000422318
10CPM	0	edgeR	0.00642486	0.000489974
10CPM	0	DESeq	0.00281562	0.000272957
10CPM	0	DESeq2	0.0016934	0.000205833
10CPM	10	rank_based	0	0
10CPM	10	t_test	0.00132754	0.00079275
10CPM	10	limma	0.0620844	0.00430125
10CPM	10	edgeR	0.0612779	0.00452105
10CPM	10	DESeq	0.0342928	0.00397125
10CPM	10	DESeq2	0.0257692	0.00393184
10CPM	20	rank_based	0	0
10CPM	20	t_test	0.00687345	0.00193283
10CPM	20	limma	0.372221	0.0110634
10CPM	20	edgeR	0.361055	0.0116721
10CPM	20	DESeq	0.253412	0.0110035
10CPM	20	DESeq2	0.232705	0.00953048
10CPM	50	rank_based	0	0
10CPM	50	t_test	0.0530893	0.00647005
10CPM	50	limma	0.983871	0.00381174
10CPM	50	edgeR	0.977407	0.00361307
10CPM	50	DESeq	0.919107	0.00680365
10CPM	50	DESeq2	0.953846	0.00548735
10CPM	100	rank_based	0	0
10CPM	100	t_test	0.235757	0.0143703
10CPM	100	limma	1	0
10CPM	100	edgeR	1	0
10CPM	100	DESeq	0.999007	0.000762347
10CPM	100	DESeq2	0.999826	0.000332536

## Sheet: Fig1D_data
Comparison	Method	Library.Type	Replicates	FPR
1CPM	DESeq2	30M_10diff	3	0
5CPM	DESeq2	30M_10diff	3	0.002058
10CPM	DESeq2	30M_10diff	3	0.013315
1CPM	DESeq	30M_10diff	3	0
5CPM	DESeq	30M_10diff	3	0.014968
10CPM	DESeq	30M_10diff	3	0.022546
1CPM	edgeR	30M_10diff	3	0
5CPM	edgeR	30M_10diff	3	0.035792
10CPM	edgeR	30M_10diff	3	0.044176
1CPM	limma	30M_10diff	3	0.028715
5CPM	limma	30M_10diff	3	0.035465
10CPM	limma	30M_10diff	3	0.042178
1CPM	rank_based	30M_10diff	3	0
5CPM	rank_based	30M_10diff	3	0
10CPM	rank_based	30M_10diff	3	0
1CPM	log2_cpm_t_test	30M_10diff	3	0.016846
5CPM	log2_cpm_t_test	30M_10diff	3	0.014009
10CPM	log2_cpm_t_test	30M_10diff	3	0.025896
1CPM	DESeq2	30M_10diff	3	0
5CPM	DESeq2	30M_10diff	3	0.002162
10CPM	DESeq2	30M_10diff	3	0.01281
1CPM	DESeq	30M_10diff	3	0
5CPM	DESeq	30M_10diff	3	0.013686
10CPM	DESeq	30M_10diff	3	0.021183
1CPM	edgeR	30M_10diff	3	0
5CPM	edgeR	30M_10diff	3	0.03581
10CPM	edgeR	30M_10diff	3	0.041296
1CPM	limma	30M_10diff	3	0.031705
5CPM	limma	30M_10diff	3	0.033378
10CPM	limma	30M_10diff	3	0.040444
1CPM	rank_based	30M_10diff	3	0
5CPM	rank_based	30M_10diff	3	0
10CPM	rank_based	30M_10diff	3	0
1CPM	log2_cpm_t_test	30M_10diff	3	0.01652
5CPM	log2_cpm_t_test	30M_10diff	3	0.01158
10CPM	log2_cpm_t_test	30M_10diff	3	0.025
1CPM	DESeq2	30M_10diff	3	0
5CPM	DESeq2	30M_10diff	3	0.002454
10CPM	DESeq2	30M_10diff	3	0.011918
1CPM	DESeq	30M_10diff	3	0
5CPM	DESeq	30M_10diff	3	0.014927
10CPM	DESeq	30M_10diff	3	0.022596
1CPM	edgeR	30M_10diff	3	0
5CPM	edgeR	30M_10diff	3	0.035759
10CPM	edgeR	30M_10diff	3	0.042931
1CPM	limma	30M_10diff	3	0.032187
5CPM	limma	30M_10diff	3	0.033873
10CPM	limma	30M_10diff	3	0.041687
1CPM	rank_based	30M_10diff	3	0
5CPM	rank_based	30M_10diff	3	0
10CPM	rank_based	30M_10diff	3	0
1CPM	log2_cpm_t_test	30M_10diff	3	0.01605
5CPM	log2_cpm_t_test	30M_10diff	3	0.013935
10CPM	log2_cpm_t_test	30M_10diff	3	0.02008
1CPM	DESeq2	30M_10diff	3	0
5CPM	DESeq2	30M_10diff	3	0.002561
10CPM	DESeq2	30M_10diff	3	0.011647
1CPM	DESeq	30M_10diff	3	0
5CPM	DESeq	30M_10diff	3	0.015003
10CPM	DESeq	30M_10diff	3	0.021352
1CPM	edgeR	30M_10diff	3	0
5CPM	edgeR	30M_10diff	3	0.040908
10CPM	edgeR	30M_10diff	3	0.040394
1CPM	limma	30M_10diff	3	0.031992
5CPM	limma	30M_10diff	3	0.0379
10CPM	limma	30M_10diff	3	0.041912
1CPM	rank_based	30M_10diff	3	0
5CPM	rank_based	30M_10diff	3	0
10CPM	rank_based	30M_10diff	3	0
1CPM	log2_cpm_t_test	30M_10diff	3	0.015368
5CPM	log2_cpm_t_test	30M_10diff	3	0.020408
10CPM	log2_cpm_t_test	30M_10diff	3	0.013304
1CPM	DESeq2	30M_10diff	3	0
5CPM	DESeq2	30M_10diff	3	0.002872
10CPM	DESeq2	30M_10diff	3	0.011699
1CPM	DESeq	30M_10diff	3	0
5CPM	DESeq	30M_10diff	3	0.014086
10CPM	DESeq	30M_10diff	3	0.018764
1CPM	edgeR	30M_10diff	3	0
5CPM	edgeR	30M_10diff	3	0.04027
10CPM	edgeR	30M_10diff	3	0.041615
1CPM	limma	30M_10diff	3	0.033244
5CPM	limma	30M_10diff	3	0.036161
10CPM	limma	30M_10diff	3	0.038643
1CPM	rank_based	30M_10diff	3	0
5CPM	rank_based	30M_10diff	3	0
10CPM	rank_based	30M_10diff	3	0
1CPM	log2_cpm_t_test	30M_10diff	3	0.017081
5CPM	log2_cpm_t_test	30M_10diff	3	0.0207
10CPM	log2_cpm_t_test	30M_10diff	3	0.009174
1CPM	DESeq2	30M_10diff	3	0
5CPM	DESeq2	30M_10diff	3	0.001939
10CPM	DESeq2	30M_10diff	3	0.015728
1CPM	DESeq	30M_10diff	3	0
5CPM	DESeq	30M_10diff	3	0.0138
10CPM	DESeq	30M_10diff	3	0.023672
1CPM	edgeR	30M_10diff	3	0
5CPM	edgeR	30M_10diff	3	0.040852
10CPM	edgeR	30M_10diff	3	0.043769
1CPM	limma	30M_10diff	3	0.028588
5CPM	limma	30M_10diff	3	0.038287
10CPM	limma	30M_10diff	3	0.039802
1CPM	rank_based	30M_10diff	3	0
5CPM	rank_based	30M_10diff	3	0
10CPM	rank_based	30M_10diff	3	0
1CPM	log2_cpm_t_test	30M_10diff	3	0.019154
5CPM	log2_cpm_t_test	30M_10diff	3	0.017615
10CPM	log2_cpm_t_test	30M_10diff	3	0.0181
1CPM	DESeq2	30M_10diff	3	0
5CPM	DESeq2	30M_10diff	3	0.002051
10CPM	DESeq2	30M_10diff	3	0.011634
1CPM	DESeq	30M_10diff	3	0
5CPM	DESeq	30M_10diff	3	0.014729
10CPM	DESeq	30M_10diff	3	0.02193
1CPM	edgeR	30M_10diff	3	0
5CPM	edgeR	30M_10diff	3	0.036688
10CPM	edgeR	30M_10diff	3	0.046614
1CPM	limma	30M_10diff	3	0.033196
5CPM	limma	30M_10diff	3	0.034569
10CPM	limma	30M_10diff	3	0.044053
1CPM	rank_based	30M_10diff	3	0
5CPM	rank_based	30M_10diff	3	0
10CPM	rank_based	30M_10diff	3	0
1CPM	log2_cpm_t_test	30M_10diff	3	0.015613
5CPM	log2_cpm_t_test	30M_10diff	3	0.015873
10CPM	log2_cpm_t_test	30M_10diff	3	0.014118
1CPM	DESeq2	30M_10diff	3	0
5CPM	DESeq2	30M_10diff	3	0.002248
10CPM	DESeq2	30M_10diff	3	0.012065
1CPM	DESeq	30M_10diff	3	0
5CPM	DESeq	30M_10diff	3	0.012143
10CPM	DESeq	30M_10diff	3	0.019152
1CPM	edgeR	30M_10diff	3	0
5CPM	edgeR	30M_10diff	3	0.036371
10CPM	edgeR	30M_10diff	3	0.045087
1CPM	limma	30M_10diff	3	0.030579
5CPM	limma	30M_10diff	3	0.035391
10CPM	limma	30M_10diff	3	0.040652
1CPM	rank_based	30M_10diff	3	0
5CPM	rank_based	30M_10diff	3	0
10CPM	rank_based	30M_10diff	3	0
1CPM	log2_cpm_t_test	30M_10diff	3	0.01858
5CPM	log2_cpm_t_test	30M_10diff	3	0.011082
10CPM	log2_cpm_t_test	30M_10diff	3	0.021154
1CPM	DESeq2	30M_10diff	3	0
5CPM	DESeq2	30M_10diff	3	0.002047
10CPM	DESeq2	30M_10diff	3	0.011816
1CPM	DESeq	30M_10diff	3	7.8e-05
5CPM	DESeq	30M_10diff	3	0.014276
10CPM	DESeq	30M_10diff	3	0.022101
1CPM	edgeR	30M_10diff	3	7.4e-05
5CPM	edgeR	30M_10diff	3	0.037774
10CPM	edgeR	30M_10diff	3	0.044176
1CPM	limma	30M_10diff	3	0.029872
5CPM	limma	30M_10diff	3	0.036819
10CPM	limma	30M_10diff	3	0.042097
1CPM	rank_based	30M_10diff	3	0
5CPM	rank_based	30M_10diff	3	0
10CPM	rank_based	30M_10diff	3	0
1CPM	log2_cpm_t_test	30M_10diff	3	0.014981
5CPM	log2_cpm_t_test	30M_10diff	3	0.01248
10CPM	log2_cpm_t_test	30M_10diff	3	0.024609
1CPM	DESeq2	30M_10diff	3	0
5CPM	DESeq2	30M_10diff	3	0.002367
10CPM	DESeq2	30M_10diff	3	0.011859
1CPM	DESeq	30M_10diff	3	0
5CPM	DESeq	30M_10diff	3	0.012898
10CPM	DESeq	30M_10diff	3	0.021311
1CPM	edgeR	30M_10diff	3	0
5CPM	edgeR	30M_10diff	3	0.037432
10CPM	edgeR	30M_10diff	3	0.042323
1CPM	limma	30M_10diff	3	0.031002
5CPM	limma	30M_10diff	3	0.035646
10CPM	limma	30M_10diff	3	0.043563
1CPM	rank_based	30M_10diff	3	0
5CPM	rank_based	30M_10diff	3	0
10CPM	rank_based	30M_10diff	3	0
1CPM	log2_cpm_t_test	30M_10diff	3	0.016382
5CPM	log2_cpm_t_test	30M_10diff	3	0.019074
10CPM	log2_cpm_t_test	30M_10diff	3	0.017021
1CPM	DESeq2	30M_10diff	3	0
5CPM	DESeq2	30M_10diff	3	0.001642
10CPM	DESeq2	30M_10diff	3	0.014669
1CPM	DESeq	30M_10diff	3	0
5CPM	DESeq	30M_10diff	3	0.012043
10CPM	DESeq	30M_10diff	3	0.022363
1CPM	edgeR	30M_10diff	3	0
5CPM	edgeR	30M_10diff	3	0.033893
10CPM	edgeR	30M_10diff	3	0.041491
1CPM	limma	30M_10diff	3	0.029531
5CPM	limma	30M_10diff	3	0.032061
10CPM	limma	30M_10diff	3	0.040108
1CPM	rank_based	30M_10diff	3	0
5CPM	rank_based	30M_10diff	3	0
10CPM	rank_based	30M_10diff	3	0
1CPM	log2_cpm_t_test	30M_10diff	3	0.019145
5CPM	log2_cpm_t_test	30M_10diff	3	0.018608
10CPM	log2_cpm_t_test	30M_10diff	3	0.019068
1CPM	DESeq2	30M_10diff	3	0
5CPM	DESeq2	30M_10diff	3	0.00216
10CPM	DESeq2	30M_10diff	3	0.010747
1CPM	DESeq	30M_10diff	3	0
5CPM	DESeq	30M_10diff	3	0.01337
10CPM	DESeq	30M_10diff	3	0.016963
1CPM	edgeR	30M_10diff	3	0
5CPM	edgeR	30M_10diff	3	0.039168
10CPM	edgeR	30M_10diff	3	0.036564
1CPM	limma	30M_10diff	3	0.033431
5CPM	limma	30M_10diff	3	0.037534
10CPM	limma	30M_10diff	3	0.038939
1CPM	rank_based	30M_10diff	3	0
5CPM	rank_based	30M_10diff	3	0
10CPM	rank_based	30M_10diff	3	0
1CPM	log2_cpm_t_test	30M_10diff	3	0.017124
5CPM	log2_cpm_t_test	30M_10diff	3	0.015094
10CPM	log2_cpm_t_test	30M_10diff	3	0.009823
1CPM	DESeq2	30M_10diff	3	0
5CPM	DESeq2	30M_10diff	3	0.002258
10CPM	DESeq2	30M_10diff	3	0.012421
1CPM	DESeq	30M_10diff	3	0
5CPM	DESeq	30M_10diff	3	0.014352
10CPM	DESeq	30M_10diff	3	0.0195
1CPM	edgeR	30M_10diff	3	0
5CPM	edgeR	30M_10diff	3	0.036312
10CPM	edgeR	30M_10diff	3	0.041842
1CPM	limma	30M_10diff	3	0.027203
5CPM	limma	30M_10diff	3	0.03483
10CPM	limma	30M_10diff	3	0.039555
1CPM	rank_based	30M_10diff	3	0
5CPM	rank_based	30M_10diff	3	0
10CPM	rank_based	30M_10diff	3	0
1CPM	log2_cpm_t_test	30M_10diff	3	0.015857
5CPM	log2_cpm_t_test	30M_10diff	3	0.01838
10CPM	log2_cpm_t_test	30M_10diff	3	0.014463
1CPM	DESeq2	30M_10diff	3	0
5CPM	DESeq2	30M_10diff	3	0.003076
10CPM	DESeq2	30M_10diff	3	0.014633
1CPM	DESeq	30M_10diff	3	0
5CPM	DESeq	30M_10diff	3	0.016287
10CPM	DESeq	30M_10diff	3	0.021
1CPM	edgeR	30M_10diff	3	0
5CPM	edgeR	30M_10diff	3	0.040958
10CPM	edgeR	30M_10diff	3	0.042459
1CPM	limma	30M_10diff	3	0.029155
5CPM	limma	30M_10diff	3	0.038339
10CPM	limma	30M_10diff	3	0.042147
1CPM	rank_based	30M_10diff	3	0
5CPM	rank_based	30M_10diff	3	0
10CPM	rank_based	30M_10diff	3	0
1CPM	log2_cpm_t_test	30M_10diff	3	0.014239
5CPM	log2_cpm_t_test	30M_10diff	3	0.015557
10CPM	log2_cpm_t_test	30M_10diff	3	0.00625
1CPM	DESeq2	30M_10diff	3	0
5CPM	DESeq2	30M_10diff	3	0.001748
10CPM	DESeq2	30M_10diff	3	0.014633
1CPM	DESeq	30M_10diff	3	0
5CPM	DESeq	30M_10diff	3	0.012678
10CPM	DESeq	30M_10diff	3	0.022283
1CPM	edgeR	30M_10diff	3	7.3e-05
5CPM	edgeR	30M_10diff	3	0.036247
10CPM	edgeR	30M_10diff	3	0.040665
1CPM	limma	30M_10diff	3	0.029674
5CPM	limma	30M_10diff	3	0.032083
10CPM	limma	30M_10diff	3	0.041379
1CPM	rank_based	30M_10diff	3	0
5CPM	rank_based	30M_10diff	3	0
10CPM	rank_based	30M_10diff	3	0
1CPM	log2_cpm_t_test	30M_10diff	3	0.014596
5CPM	log2_cpm_t_test	30M_10diff	3	0.014384
10CPM	log2_cpm_t_test	30M_10diff	3	0.023715
1CPM	DESeq2	30M_10diff	3	0
5CPM	DESeq2	30M_10diff	3	0.002155
10CPM	DESeq2	30M_10diff	3	0.010332
1CPM	DESeq	30M_10diff	3	0
5CPM	DESeq	30M_10diff	3	0.014338
10CPM	DESeq	30M_10diff	3	0.016982
1CPM	edgeR	30M_10diff	3	0
5CPM	edgeR	30M_10diff	3	0.039366
10CPM	edgeR	30M_10diff	3	0.039758
1CPM	limma	30M_10diff	3	0.030534
5CPM	limma	30M_10diff	3	0.03585
10CPM	limma	30M_10diff	3	0.038595
1CPM	rank_based	30M_10diff	3	0
5CPM	rank_based	30M_10diff	3	0
10CPM	rank_based	30M_10diff	3	0
1CPM	log2_cpm_t_test	30M_10diff	3	0.018888
5CPM	log2_cpm_t_test	30M_10diff	3	0.017735
10CPM	log2_cpm_t_test	30M_10diff	3	0.008299
1CPM	DESeq2	30M_10diff	3	0
5CPM	DESeq2	30M_10diff	3	0.002156
10CPM	DESeq2	30M_10diff	3	0.012479
1CPM	DESeq	30M_10diff	3	0
5CPM	DESeq	30M_10diff	3	0.014357
10CPM	DESeq	30M_10diff	3	0.019786
1CPM	edgeR	30M_10diff	3	0
5CPM	edgeR	30M_10diff	3	0.03699
10CPM	edgeR	30M_10diff	3	0.039288
1CPM	limma	30M_10diff	3	0.02963
5CPM	limma	30M_10diff	3	0.03426
10CPM	limma	30M_10diff	3	0.034875
1CPM	rank_based	30M_10diff	3	0
5CPM	rank_based	30M_10diff	3	0
10CPM	rank_based	30M_10diff	3	0
1CPM	log2_cpm_t_test	30M_10diff	3	0.021839
5CPM	log2_cpm_t_test	30M_10diff	3	0.014037
10CPM	log2_cpm_t_test	30M_10diff	3	0.015748
1CPM	DESeq2	30M_10diff	3	0
5CPM	DESeq2	30M_10diff	3	0.003194
10CPM	DESeq2	30M_10diff	3	0.01131
1CPM	DESeq	30M_10diff	3	0
5CPM	DESeq	30M_10diff	3	0.014579
10CPM	DESeq	30M_10diff	3	0.017877
1CPM	edgeR	30M_10diff	3	0
5CPM	edgeR	30M_10diff	3	0.040007
10CPM	edgeR	30M_10diff	3	0.036273
1CPM	limma	30M_10diff	3	0.031226
5CPM	limma	30M_10diff	3	0.038522
10CPM	limma	30M_10diff	3	0.037934
1CPM	rank_based	30M_10diff	3	0
5CPM	rank_based	30M_10diff	3	0
10CPM	rank_based	30M_10diff	3	0
1CPM	log2_cpm_t_test	30M_10diff	3	0.018748
5CPM	log2_cpm_t_test	30M_10diff	3	0.016319
10CPM	log2_cpm_t_test	30M_10diff	3	0.012915
1CPM	DESeq2	30M_10diff	3	0
5CPM	DESeq2	30M_10diff	3	0.001843
10CPM	DESeq2	30M_10diff	3	0.010353
1CPM	DESeq	30M_10diff	3	0
5CPM	DESeq	30M_10diff	3	0.015184
10CPM	DESeq	30M_10diff	3	0.018354
1CPM	edgeR	30M_10diff	3	0
5CPM	edgeR	30M_10diff	3	0.039248
10CPM	edgeR	30M_10diff	3	0.044713
1CPM	limma	30M_10diff	3	0.032063
5CPM	limma	30M_10diff	3	0.036127
10CPM	limma	30M_10diff	3	0.039763
1CPM	rank_based	30M_10diff	3	0
5CPM	rank_based	30M_10diff	3	0
10CPM	rank_based	30M_10diff	3	0
1CPM	log2_cpm_t_test	30M_10diff	3	0.017909
5CPM	log2_cpm_t_test	30M_10diff	3	0.011645
10CPM	log2_cpm_t_test	30M_10diff	3	0.02045
1CPM	DESeq2	30M_10diff	3	0
5CPM	DESeq2	30M_10diff	3	0.00186
10CPM	DESeq2	30M_10diff	3	0.012452
1CPM	DESeq	30M_10diff	3	0
5CPM	DESeq	30M_10diff	3	0.014829
10CPM	DESeq	30M_10diff	3	0.018956
1CPM	edgeR	30M_10diff	3	0
5CPM	edgeR	30M_10diff	3	0.040043
10CPM	edgeR	30M_10diff	3	0.036458
1CPM	limma	30M_10diff	3	0.030697
5CPM	limma	30M_10diff	3	0.038433
10CPM	limma	30M_10diff	3	0.033978
1CPM	rank_based	30M_10diff	3	0
5CPM	rank_based	30M_10diff	3	0
10CPM	rank_based	30M_10diff	3	0
1CPM	log2_cpm_t_test	30M_10diff	3	0.014446
5CPM	log2_cpm_t_test	30M_10diff	3	0.016141
10CPM	log2_cpm_t_test	30M_10diff	3	0.006122
1CPM	DESeq2	30M_10diff	3	0
5CPM	DESeq2	30M_10diff	3	0.002257
10CPM	DESeq2	30M_10diff	3	0.010912
1CPM	DESeq	30M_10diff	3	0
5CPM	DESeq	30M_10diff	3	0.015193
10CPM	DESeq	30M_10diff	3	0.02077
1CPM	edgeR	30M_10diff	3	0
5CPM	edgeR	30M_10diff	3	0.037559
10CPM	edgeR	30M_10diff	3	0.03977
1CPM	limma	30M_10diff	3	0.030788
5CPM	limma	30M_10diff	3	0.037028
10CPM	limma	30M_10diff	3	0.040069
1CPM	rank_based	30M_10diff	3	0
5CPM	rank_based	30M_10diff	3	0
10CPM	rank_based	30M_10diff	3	0
1CPM	log2_cpm_t_test	30M_10diff	3	0.016045
5CPM	log2_cpm_t_test	30M_10diff	3	0.021607
10CPM	log2_cpm_t_test	30M_10diff	3	0.017613
1CPM	DESeq2	30M_10diff	3	0
5CPM	DESeq2	30M_10diff	3	0.002656
10CPM	DESeq2	30M_10diff	3	0.011099
1CPM	DESeq	30M_10diff	3	0
5CPM	DESeq	30M_10diff	3	0.012579
10CPM	DESeq	30M_10diff	3	0.017175
1CPM	edgeR	30M_10diff	3	0
5CPM	edgeR	30M_10diff	3	0.03506
10CPM	edgeR	30M_10diff	3	0.039298
1CPM	limma	30M_10diff	3	0.030702
5CPM	limma	30M_10diff	3	0.034212
10CPM	limma	30M_10diff	3	0.041605
1CPM	rank_based	30M_10diff	3	0
5CPM	rank_based	30M_10diff	3	0
10CPM	rank_based	30M_10diff	3	0
1CPM	log2_cpm_t_test	30M_10diff	3	0.021245
5CPM	log2_cpm_t_test	30M_10diff	3	0.00988
10CPM	log2_cpm_t_test	30M_10diff	3	0.015217
1CPM	DESeq2	30M_10diff	3	0
5CPM	DESeq2	30M_10diff	3	0.002051
10CPM	DESeq2	30M_10diff	3	0.011621
1CPM	DESeq	30M_10diff	3	0
5CPM	DESeq	30M_10diff	3	0.014352
10CPM	DESeq	30M_10diff	3	0.02105
1CPM	edgeR	30M_10diff	3	0
5CPM	edgeR	30M_10diff	3	0.037807
10CPM	edgeR	30M_10diff	3	0.04217
1CPM	limma	30M_10diff	3	0.03038
5CPM	limma	30M_10diff	3	0.035446
10CPM	limma	30M_10diff	3	0.038471
1CPM	rank_based	30M_10diff	3	0
5CPM	rank_based	30M_10diff	3	0
10CPM	rank_based	30M_10diff	3	0
1CPM	log2_cpm_t_test	30M_10diff	3	0.018506
5CPM	log2_cpm_t_test	30M_10diff	3	0.01738
10CPM	log2_cpm_t_test	30M_10diff	3	0.017751
1CPM	DESeq2	30M_10diff	3	0
5CPM	DESeq2	30M_10diff	3	0.001744
10CPM	DESeq2	30M_10diff	3	0.014735
1CPM	DESeq	30M_10diff	3	0
5CPM	DESeq	30M_10diff	3	0.013434
10CPM	DESeq	30M_10diff	3	0.02284
1CPM	edgeR	30M_10diff	3	0
5CPM	edgeR	30M_10diff	3	0.038816
10CPM	edgeR	30M_10diff	3	0.044949
1CPM	limma	30M_10diff	3	0.029789
5CPM	limma	30M_10diff	3	0.035455
10CPM	limma	30M_10diff	3	0.039911
1CPM	rank_based	30M_10diff	3	0
5CPM	rank_based	30M_10diff	3	0
10CPM	rank_based	30M_10diff	3	0
1CPM	log2_cpm_t_test	30M_10diff	3	0.019735
5CPM	log2_cpm_t_test	30M_10diff	3	0.013645
10CPM	log2_cpm_t_test	30M_10diff	3	0.011719
1CPM	DESeq2	30M_10diff	3	0
5CPM	DESeq2	30M_10diff	3	0.001539
10CPM	DESeq2	30M_10diff	3	0.01182
1CPM	DESeq	30M_10diff	3	0
5CPM	DESeq	30M_10diff	3	0.01329
10CPM	DESeq	30M_10diff	3	0.020867
1CPM	edgeR	30M_10diff	3	0
5CPM	edgeR	30M_10diff	3	0.038094
10CPM	edgeR	30M_10diff	3	0.038916
1CPM	limma	30M_10diff	3	0.031556
5CPM	limma	30M_10diff	3	0.034703
10CPM	limma	30M_10diff	3	0.041931
1CPM	rank_based	30M_10diff	3	0
5CPM	rank_based	30M_10diff	3	0
10CPM	rank_based	30M_10diff	3	0
1CPM	log2_cpm_t_test	30M_10diff	3	0.018623
5CPM	log2_cpm_t_test	30M_10diff	3	0.015893
10CPM	log2_cpm_t_test	30M_10diff	3	0.019048
1CPM	DESeq2	30M_10diff	3	0
5CPM	DESeq2	30M_10diff	3	0.002462
10CPM	DESeq2	30M_10diff	3	0.014665
1CPM	DESeq	30M_10diff	3	0
5CPM	DESeq	30M_10diff	3	0.012915
10CPM	DESeq	30M_10diff	3	0.020604
1CPM	edgeR	30M_10diff	3	0
5CPM	edgeR	30M_10diff	3	0.037985
10CPM	edgeR	30M_10diff	3	0.046569
1CPM	limma	30M_10diff	3	0.032797
5CPM	limma	30M_10diff	3	0.034806
10CPM	limma	30M_10diff	3	0.043875
1CPM	rank_based	30M_10diff	3	0
5CPM	rank_based	30M_10diff	3	0
10CPM	rank_based	30M_10diff	3	0
1CPM	log2_cpm_t_test	30M_10diff	3	0.013984
5CPM	log2_cpm_t_test	30M_10diff	3	0.022667
10CPM	log2_cpm_t_test	30M_10diff	3	0.021459
1CPM	DESeq2	30M_10diff	3	0
5CPM	DESeq2	30M_10diff	3	0.002661
10CPM	DESeq2	30M_10diff	3	0.012085
1CPM	DESeq	30M_10diff	3	0
5CPM	DESeq	30M_10diff	3	0.015746
10CPM	DESeq	30M_10diff	3	0.018702
1CPM	edgeR	30M_10diff	3	0
5CPM	edgeR	30M_10diff	3	0.037728
10CPM	edgeR	30M_10diff	3	0.037202
1CPM	limma	30M_10diff	3	0.031373
5CPM	limma	30M_10diff	3	0.034466
10CPM	limma	30M_10diff	3	0.036207
1CPM	rank_based	30M_10diff	3	0
5CPM	rank_based	30M_10diff	3	0
10CPM	rank_based	30M_10diff	3	0
1CPM	log2_cpm_t_test	30M_10diff	3	0.02445
5CPM	log2_cpm_t_test	30M_10diff	3	0.014151
10CPM	log2_cpm_t_test	30M_10diff	3	0.012876
1CPM	DESeq2	30M_10diff	3	0
5CPM	DESeq2	30M_10diff	3	0.002872
10CPM	DESeq2	30M_10diff	3	0.012125
1CPM	DESeq	30M_10diff	3	0
5CPM	DESeq	30M_10diff	3	0.01531
10CPM	DESeq	30M_10diff	3	0.017842
1CPM	edgeR	30M_10diff	3	0
5CPM	edgeR	30M_10diff	3	0.038394
10CPM	edgeR	30M_10diff	3	0.040069
1CPM	limma	30M_10diff	3	0.029393
5CPM	limma	30M_10diff	3	0.033876
10CPM	limma	30M_10diff	3	0.039432
1CPM	rank_based	30M_10diff	3	0
5CPM	rank_based	30M_10diff	3	0
10CPM	rank_based	30M_10diff	3	0
1CPM	log2_cpm_t_test	30M_10diff	3	0.017575
5CPM	log2_cpm_t_test	30M_10diff	3	0.013793
10CPM	log2_cpm_t_test	30M_10diff	3	0.015842
1CPM	DESeq2	30M_10diff	3	0
5CPM	DESeq2	30M_10diff	3	0.001958
10CPM	DESeq2	30M_10diff	3	0.010509
1CPM	DESeq	30M_10diff	3	0
5CPM	DESeq	30M_10diff	3	0.014249
10CPM	DESeq	30M_10diff	3	0.018087
1CPM	edgeR	30M_10diff	3	7.4e-05
5CPM	edgeR	30M_10diff	3	0.038114
10CPM	edgeR	30M_10diff	3	0.038232
1CPM	limma	30M_10diff	3	0.031857
5CPM	limma	30M_10diff	3	0.036034
10CPM	limma	30M_10diff	3	0.039451
1CPM	rank_based	30M_10diff	3	0
5CPM	rank_based	30M_10diff	3	0
10CPM	rank_based	30M_10diff	3	0
1CPM	log2_cpm_t_test	30M_10diff	3	0.021624
5CPM	log2_cpm_t_test	30M_10diff	3	0.010966
10CPM	log2_cpm_t_test	30M_10diff	3	0.020161
1CPM	DESeq2	30M_10diff	3	0
5CPM	DESeq2	30M_10diff	3	0.002155
10CPM	DESeq2	30M_10diff	3	0.011938
1CPM	DESeq	30M_10diff	3	0
5CPM	DESeq	30M_10diff	3	0.012234
10CPM	DESeq	30M_10diff	3	0.018136
1CPM	edgeR	30M_10diff	3	0
5CPM	edgeR	30M_10diff	3	0.037819
10CPM	edgeR	30M_10diff	3	0.040238
1CPM	limma	30M_10diff	3	0.030981
5CPM	limma	30M_10diff	3	0.034919
10CPM	limma	30M_10diff	3	0.040079
1CPM	rank_based	30M_10diff	3	0
5CPM	rank_based	30M_10diff	3	0
10CPM	rank_based	30M_10diff	3	0
1CPM	log2_cpm_t_test	30M_10diff	3	0.01365
5CPM	log2_cpm_t_test	30M_10diff	3	0.016864
10CPM	log2_cpm_t_test	30M_10diff	3	0.013672
1CPM	DESeq2	30M_10diff	3	0
5CPM	DESeq2	30M_10diff	3	0.002161
10CPM	DESeq2	30M_10diff	3	0.013238
1CPM	DESeq	30M_10diff	3	0
5CPM	DESeq	30M_10diff	3	0.012607
10CPM	DESeq	30M_10diff	3	0.021488
1CPM	edgeR	30M_10diff	3	0
5CPM	edgeR	30M_10diff	3	0.035882
10CPM	edgeR	30M_10diff	3	0.044379
1CPM	limma	30M_10diff	3	0.03175
5CPM	limma	30M_10diff	3	0.03294
10CPM	limma	30M_10diff	3	0.041018
1CPM	rank_based	30M_10diff	3	0
5CPM	rank_based	30M_10diff	3	0
10CPM	rank_based	30M_10diff	3	0
1CPM	log2_cpm_t_test	30M_10diff	3	0.021366
5CPM	log2_cpm_t_test	30M_10diff	3	0.012048
10CPM	log2_cpm_t_test	30M_10diff	3	0.014614
1CPM	DESeq2	30M_10diff	3	0
5CPM	DESeq2	30M_10diff	3	0.001737
10CPM	DESeq2	30M_10diff	3	0.009779
1CPM	DESeq	30M_10diff	3	0
5CPM	DESeq	30M_10diff	3	0.014586
10CPM	DESeq	30M_10diff	3	0.018031
1CPM	edgeR	30M_10diff	3	0
5CPM	edgeR	30M_10diff	3	0.038557
10CPM	edgeR	30M_10diff	3	0.041927
1CPM	limma	30M_10diff	3	0.031798
5CPM	limma	30M_10diff	3	0.036344
10CPM	limma	30M_10diff	3	0.037009
1CPM	rank_based	30M_10diff	3	0
5CPM	rank_based	30M_10diff	3	0
10CPM	rank_based	30M_10diff	3	0
1CPM	log2_cpm_t_test	30M_10diff	3	0.016438
5CPM	log2_cpm_t_test	30M_10diff	3	0.019054
10CPM	log2_cpm_t_test	30M_10diff	3	0.017241
1CPM	DESeq2	30M_10diff	3	0
5CPM	DESeq2	30M_10diff	3	0.001952
10CPM	DESeq2	30M_10diff	3	0.011634
1CPM	DESeq	30M_10diff	3	0
5CPM	DESeq	30M_10diff	3	0.013446
10CPM	DESeq	30M_10diff	3	0.017389
1CPM	edgeR	30M_10diff	3	0
5CPM	edgeR	30M_10diff	3	0.035867
10CPM	edgeR	30M_10diff	3	0.03824
1CPM	limma	30M_10diff	3	0.028536
5CPM	limma	30M_10diff	3	0.035272
10CPM	limma	30M_10diff	3	0.03712
1CPM	rank_based	30M_10diff	3	0
5CPM	rank_based	30M_10diff	3	0
10CPM	rank_based	30M_10diff	3	0
1CPM	log2_cpm_t_test	30M_10diff	3	0.019899
5CPM	log2_cpm_t_test	30M_10diff	3	0.015526
10CPM	log2_cpm_t_test	30M_10diff	3	0.018519
1CPM	DESeq2	30M_10diff	3	0
5CPM	DESeq2	30M_10diff	3	0.001438
10CPM	DESeq2	30M_10diff	3	0.010809
1CPM	DESeq	30M_10diff	3	0
5CPM	DESeq	30M_10diff	3	0.013498
10CPM	DESeq	30M_10diff	3	0.018473
1CPM	edgeR	30M_10diff	3	0
5CPM	edgeR	30M_10diff	3	0.036052
10CPM	edgeR	30M_10diff	3	0.03986
1CPM	limma	30M_10diff	3	0.030825
5CPM	limma	30M_10diff	3	0.03605
10CPM	limma	30M_10diff	3	0.04427
1CPM	rank_based	30M_10diff	3	0
5CPM	rank_based	30M_10diff	3	0
10CPM	rank_based	30M_10diff	3	0
1CPM	log2_cpm_t_test	30M_10diff	3	0.023345
5CPM	log2_cpm_t_test	30M_10diff	3	0.011425
10CPM	log2_cpm_t_test	30M_10diff	3	0.016698
1CPM	DESeq2	30M_10diff	3	0
5CPM	DESeq2	30M_10diff	3	0.002456
10CPM	DESeq2	30M_10diff	3	0.011354
1CPM	DESeq	30M_10diff	3	0
5CPM	DESeq	30M_10diff	3	0.014278
10CPM	DESeq	30M_10diff	3	0.020931
1CPM	edgeR	30M_10diff	3	0
5CPM	edgeR	30M_10diff	3	0.034268
10CPM	edgeR	30M_10diff	3	0.044869
1CPM	limma	30M_10diff	3	0.031576
5CPM	limma	30M_10diff	3	0.033469
10CPM	limma	30M_10diff	3	0.041439
1CPM	rank_based	30M_10diff	3	0
5CPM	rank_based	30M_10diff	3	0
10CPM	rank_based	30M_10diff	3	0
1CPM	log2_cpm_t_test	30M_10diff	3	0.019671
5CPM	log2_cpm_t_test	30M_10diff	3	0.015584
10CPM	log2_cpm_t_test	30M_10diff	3	0.013487
1CPM	DESeq2	30M_10diff	3	0
5CPM	DESeq2	30M_10diff	3	0.001739
10CPM	DESeq2	30M_10diff	3	0.013023
1CPM	DESeq	30M_10diff	3	0
5CPM	DESeq	30M_10diff	3	0.015085
10CPM	DESeq	30M_10diff	3	0.0199
1CPM	edgeR	30M_10diff	3	0
5CPM	edgeR	30M_10diff	3	0.04087
10CPM	edgeR	30M_10diff	3	0.042194
1CPM	limma	30M_10diff	3	0.031521
5CPM	limma	30M_10diff	3	0.037572
10CPM	limma	30M_10diff	3	0.041667
1CPM	rank_based	30M_10diff	3	0
5CPM	rank_based	30M_10diff	3	0
10CPM	rank_based	30M_10diff	3	0
1CPM	log2_cpm_t_test	30M_10diff	3	0.01966
5CPM	log2_cpm_t_test	30M_10diff	3	0.010695
10CPM	log2_cpm_t_test	30M_10diff	3	0.019749
1CPM	DESeq2	30M_10diff	3	0
5CPM	DESeq2	30M_10diff	3	0.001644
10CPM	DESeq2	30M_10diff	3	0.013445
1CPM	DESeq	30M_10diff	3	0
5CPM	DESeq	30M_10diff	3	0.012568
10CPM	DESeq	30M_10diff	3	0.020437
1CPM	edgeR	30M_10diff	3	0
5CPM	edgeR	30M_10diff	3	0.03656
10CPM	edgeR	30M_10diff	3	0.043348
1CPM	limma	30M_10diff	3	0.031857
5CPM	limma	30M_10diff	3	0.033921
10CPM	limma	30M_10diff	3	0.042871
1CPM	rank_based	30M_10diff	3	0
5CPM	rank_based	30M_10diff	3	0
10CPM	rank_based	30M_10diff	3	0
1CPM	log2_cpm_t_test	30M_10diff	3	0.020188
5CPM	log2_cpm_t_test	30M_10diff	3	0.019986
10CPM	log2_cpm_t_test	30M_10diff	3	0.01626
1CPM	DESeq2	30M_10diff	3	0
5CPM	DESeq2	30M_10diff	3	0.00236
10CPM	DESeq2	30M_10diff	3	0.011117
1CPM	DESeq	30M_10diff	3	0
5CPM	DESeq	30M_10diff	3	0.016087
10CPM	DESeq	30M_10diff	3	0.017773
1CPM	edgeR	30M_10diff	3	0
5CPM	edgeR	30M_10diff	3	0.039789
10CPM	edgeR	30M_10diff	3	0.035309
1CPM	limma	30M_10diff	3	0.030212
5CPM	limma	30M_10diff	3	0.034595
10CPM	limma	30M_10diff	3	0.033818
1CPM	rank_based	30M_10diff	3	0
5CPM	rank_based	30M_10diff	3	0
10CPM	rank_based	30M_10diff	3	0
1CPM	log2_cpm_t_test	30M_10diff	3	0.018047
5CPM	log2_cpm_t_test	30M_10diff	3	0.015406
10CPM	log2_cpm_t_test	30M_10diff	3	0.006073
1CPM	DESeq2	30M_10diff	3	0
5CPM	DESeq2	30M_10diff	3	0.002358
10CPM	DESeq2	30M_10diff	3	0.010295
1CPM	DESeq	30M_10diff	3	0
5CPM	DESeq	30M_10diff	3	0.014236
10CPM	DESeq	30M_10diff	3	0.018227
1CPM	edgeR	30M_10diff	3	0
5CPM	edgeR	30M_10diff	3	0.037443
10CPM	edgeR	30M_10diff	3	0.041904
1CPM	limma	30M_10diff	3	0.031208
5CPM	limma	30M_10diff	3	0.035464
10CPM	limma	30M_10diff	3	0.039813
1CPM	rank_based	30M_10diff	3	0
5CPM	rank_based	30M_10diff	3	0
10CPM	rank_based	30M_10diff	3	0
1CPM	log2_cpm_t_test	30M_10diff	3	0.015774
5CPM	log2_cpm_t_test	30M_10diff	3	0.0124
10CPM	log2_cpm_t_test	30M_10diff	3	0.013187
1CPM	DESeq2	30M_10diff	3	0
5CPM	DESeq2	30M_10diff	3	0.002056
10CPM	DESeq2	30M_10diff	3	0.01168
1CPM	DESeq	30M_10diff	3	0
5CPM	DESeq	30M_10diff	3	0.016195
10CPM	DESeq	30M_10diff	3	0.021053
1CPM	edgeR	30M_10diff	3	0
5CPM	edgeR	30M_10diff	3	0.040788
10CPM	edgeR	30M_10diff	3	0.041045
1CPM	limma	30M_10diff	3	0.031418
5CPM	limma	30M_10diff	3	0.035982
10CPM	limma	30M_10diff	3	0.040711
1CPM	rank_based	30M_10diff	3	0
5CPM	rank_based	30M_10diff	3	0
10CPM	rank_based	30M_10diff	3	0
1CPM	log2_cpm_t_test	30M_10diff	3	0.019628
5CPM	log2_cpm_t_test	30M_10diff	3	0.016722
10CPM	log2_cpm_t_test	30M_10diff	3	0.005941
1CPM	DESeq2	30M_10diff	3	0
5CPM	DESeq2	30M_10diff	3	0.002055
10CPM	DESeq2	30M_10diff	3	0.013341
1CPM	DESeq	30M_10diff	3	0
5CPM	DESeq	30M_10diff	3	0.015436
10CPM	DESeq	30M_10diff	3	0.019285
1CPM	edgeR	30M_10diff	3	0
5CPM	edgeR	30M_10diff	3	0.041899
10CPM	edgeR	30M_10diff	3	0.044147
1CPM	limma	30M_10diff	3	0.031949
5CPM	limma	30M_10diff	3	0.038873
10CPM	limma	30M_10diff	3	0.040344
1CPM	rank_based	30M_10diff	3	0
5CPM	rank_based	30M_10diff	3	0
10CPM	rank_based	30M_10diff	3	0
1CPM	log2_cpm_t_test	30M_10diff	3	0.016815
5CPM	log2_cpm_t_test	30M_10diff	3	0.013532
10CPM	log2_cpm_t_test	30M_10diff	3	0.016327
1CPM	DESeq2	30M_10diff	3	0
5CPM	DESeq2	30M_10diff	3	0.002881
10CPM	DESeq2	30M_10diff	3	0.012606
1CPM	DESeq	30M_10diff	3	0
5CPM	DESeq	30M_10diff	3	0.013569
10CPM	DESeq	30M_10diff	3	0.020016
1CPM	edgeR	30M_10diff	3	0
5CPM	edgeR	30M_10diff	3	0.036794
10CPM	edgeR	30M_10diff	3	0.039545
1CPM	limma	30M_10diff	3	0.029863
5CPM	limma	30M_10diff	3	0.031729
10CPM	limma	30M_10diff	3	0.038055
1CPM	rank_based	30M_10diff	3	0
5CPM	rank_based	30M_10diff	3	0
10CPM	rank_based	30M_10diff	3	0
1CPM	log2_cpm_t_test	30M_10diff	3	0.021823
5CPM	log2_cpm_t_test	30M_10diff	3	0.007692
10CPM	log2_cpm_t_test	30M_10diff	3	0.008032
1CPM	DESeq2	30M_10diff	3	0
5CPM	DESeq2	30M_10diff	3	0.002058
10CPM	DESeq2	30M_10diff	3	0.013812
1CPM	DESeq	30M_10diff	3	0
5CPM	DESeq	30M_10diff	3	0.013723
10CPM	DESeq	30M_10diff	3	0.022608
1CPM	edgeR	30M_10diff	3	0
5CPM	edgeR	30M_10diff	3	0.041221
10CPM	edgeR	30M_10diff	3	0.037388
1CPM	limma	30M_10diff	3	0.027351
5CPM	limma	30M_10diff	3	0.0352
10CPM	limma	30M_10diff	3	0.037531
1CPM	rank_based	30M_10diff	3	0
5CPM	rank_based	30M_10diff	3	0
10CPM	rank_based	30M_10diff	3	0
1CPM	log2_cpm_t_test	30M_10diff	3	0.01986
5CPM	log2_cpm_t_test	30M_10diff	3	0.013649
10CPM	log2_cpm_t_test	30M_10diff	3	0.016461
1CPM	DESeq2	30M_10diff	3	0
5CPM	DESeq2	30M_10diff	3	0.001748
10CPM	DESeq2	30M_10diff	3	0.01345
1CPM	DESeq	30M_10diff	3	0
5CPM	DESeq	30M_10diff	3	0.017169
10CPM	DESeq	30M_10diff	3	0.021692
1CPM	edgeR	30M_10diff	3	0
5CPM	edgeR	30M_10diff	3	0.038845
10CPM	edgeR	30M_10diff	3	0.038367
1CPM	limma	30M_10diff	3	0.029827
5CPM	limma	30M_10diff	3	0.034719
10CPM	limma	30M_10diff	3	0.036684
1CPM	rank_based	30M_10diff	3	0
5CPM	rank_based	30M_10diff	3	0
10CPM	rank_based	30M_10diff	3	0
1CPM	log2_cpm_t_test	30M_10diff	3	0.023199
5CPM	log2_cpm_t_test	30M_10diff	3	0.017579
10CPM	log2_cpm_t_test	30M_10diff	3	0.01378
1CPM	DESeq2	30M_10diff	3	0
5CPM	DESeq2	30M_10diff	3	0.001647
10CPM	DESeq2	30M_10diff	3	0.010512
1CPM	DESeq	30M_10diff	3	0
5CPM	DESeq	30M_10diff	3	0.013439
10CPM	DESeq	30M_10diff	3	0.019912
1CPM	edgeR	30M_10diff	3	0
5CPM	edgeR	30M_10diff	3	0.036622
10CPM	edgeR	30M_10diff	3	0.04308
1CPM	limma	30M_10diff	3	0.028237
5CPM	limma	30M_10diff	3	0.033311
10CPM	limma	30M_10diff	3	0.042027
1CPM	rank_based	30M_10diff	3	0
5CPM	rank_based	30M_10diff	3	0
10CPM	rank_based	30M_10diff	3	0
1CPM	log2_cpm_t_test	30M_10diff	3	0.020798
5CPM	log2_cpm_t_test	30M_10diff	3	0.023352
10CPM	log2_cpm_t_test	30M_10diff	3	0.015021
1CPM	DESeq2	30M_10diff	3	0
5CPM	DESeq2	30M_10diff	3	0.001954
10CPM	DESeq2	30M_10diff	3	0.009687
1CPM	DESeq	30M_10diff	3	0
5CPM	DESeq	30M_10diff	3	0.014115
10CPM	DESeq	30M_10diff	3	0.016353
1CPM	edgeR	30M_10diff	3	0
5CPM	edgeR	30M_10diff	3	0.036573
10CPM	edgeR	30M_10diff	3	0.034586
1CPM	limma	30M_10diff	3	0.032202
5CPM	limma	30M_10diff	3	0.033411
10CPM	limma	30M_10diff	3	0.035157
1CPM	rank_based	30M_10diff	3	0
5CPM	rank_based	30M_10diff	3	0
10CPM	rank_based	30M_10diff	3	0
1CPM	log2_cpm_t_test	30M_10diff	3	0.018328
5CPM	log2_cpm_t_test	30M_10diff	3	0.016788
10CPM	log2_cpm_t_test	30M_10diff	3	0.008869
1CPM	DESeq2	30M_10diff	3	0
5CPM	DESeq2	30M_10diff	3	0.001948
10CPM	DESeq2	30M_10diff	3	0.010031
1CPM	DESeq	30M_10diff	3	0
5CPM	DESeq	30M_10diff	3	0.013563
10CPM	DESeq	30M_10diff	3	0.019172
1CPM	edgeR	30M_10diff	3	0
5CPM	edgeR	30M_10diff	3	0.037307
10CPM	edgeR	30M_10diff	3	0.037258
1CPM	limma	30M_10diff	3	0.03073
5CPM	limma	30M_10diff	3	0.034245
10CPM	limma	30M_10diff	3	0.036216
1CPM	rank_based	30M_10diff	3	0
5CPM	rank_based	30M_10diff	3	0
10CPM	rank_based	30M_10diff	3	0
1CPM	log2_cpm_t_test	30M_10diff	3	0.015337
5CPM	log2_cpm_t_test	30M_10diff	3	0.010965
10CPM	log2_cpm_t_test	30M_10diff	3	0.016667
1CPM	DESeq2	30M_10diff	3	0
5CPM	DESeq2	30M_10diff	3	0.002766
10CPM	DESeq2	30M_10diff	3	0.011596
1CPM	DESeq	30M_10diff	3	0
5CPM	DESeq	30M_10diff	3	0.013948
10CPM	DESeq	30M_10diff	3	0.02165
1CPM	edgeR	30M_10diff	3	0
5CPM	edgeR	30M_10diff	3	0.038294
10CPM	edgeR	30M_10diff	3	0.042974
1CPM	limma	30M_10diff	3	0.029507
5CPM	limma	30M_10diff	3	0.033406
10CPM	limma	30M_10diff	3	0.040806
1CPM	rank_based	30M_10diff	3	0
5CPM	rank_based	30M_10diff	3	0
10CPM	rank_based	30M_10diff	3	0
1CPM	log2_cpm_t_test	30M_10diff	3	0.019642
5CPM	log2_cpm_t_test	30M_10diff	3	0.011628
10CPM	log2_cpm_t_test	30M_10diff	3	0.005837
1CPM	DESeq2	30M_10diff	3	0
5CPM	DESeq2	30M_10diff	3	0.001646
10CPM	DESeq2	30M_10diff	3	0.013367
1CPM	DESeq	30M_10diff	3	0
5CPM	DESeq	30M_10diff	3	0.013593
10CPM	DESeq	30M_10diff	3	0.023004
1CPM	edgeR	30M_10diff	3	0
5CPM	edgeR	30M_10diff	3	0.041808
10CPM	edgeR	30M_10diff	3	0.046269
1CPM	limma	30M_10diff	3	0.032347
5CPM	limma	30M_10diff	3	0.03813
10CPM	limma	30M_10diff	3	0.0441
1CPM	rank_based	30M_10diff	3	0
5CPM	rank_based	30M_10diff	3	0
10CPM	rank_based	30M_10diff	3	0
1CPM	log2_cpm_t_test	30M_10diff	3	0.014509
5CPM	log2_cpm_t_test	30M_10diff	3	0.013585
10CPM	log2_cpm_t_test	30M_10diff	3	0.027714
1CPM	DESeq2	30M_10diff	3	0
5CPM	DESeq2	30M_10diff	3	0.001234
10CPM	DESeq2	30M_10diff	3	0.010252
1CPM	DESeq	30M_10diff	3	0
5CPM	DESeq	30M_10diff	3	0.014099
10CPM	DESeq	30M_10diff	3	0.018656
1CPM	edgeR	30M_10diff	3	0
5CPM	edgeR	30M_10diff	3	0.037133
10CPM	edgeR	30M_10diff	3	0.038138
1CPM	limma	30M_10diff	3	0.031197
5CPM	limma	30M_10diff	3	0.035898
10CPM	limma	30M_10diff	3	0.039805
1CPM	rank_based	30M_10diff	3	0
5CPM	rank_based	30M_10diff	3	0
10CPM	rank_based	30M_10diff	3	0
1CPM	log2_cpm_t_test	30M_10diff	3	0.018757
5CPM	log2_cpm_t_test	30M_10diff	3	0.015342
10CPM	log2_cpm_t_test	30M_10diff	3	0.010893

## Sheet: Fig2A_data
Replicates	Comparison	Method	Library Type	Recall_Rate	sd
2	1CPM_equal	rank_based	30M_10diff	0	0
2	1CPM_equal	t_test	30M_10diff	0.00330752	0.00356791
2	1CPM_equal	limma	30M_10diff	0.000179936	8.19927e-05
2	1CPM_equal	edgeR	30M_10diff	0	0
2	1CPM_equal	DESeq	30M_10diff	0	0
2	1CPM_equal	DESeq2	30M_10diff	0	0
2	1CPM_20diff	rank_based	30M_10diff	0	0
2	1CPM_20diff	t_test	30M_10diff	0.00422195	0.00447456
2	1CPM_20diff	limma	30M_10diff	0.0317194	0.00765645
2	1CPM_20diff	edgeR	30M_10diff	0.000460839	0.000206876
2	1CPM_20diff	DESeq	30M_10diff	0.000173589	0.000109351
2	1CPM_20diff	DESeq2	30M_10diff	0	0
2	1CPM_50diff	rank_based	30M_10diff	0	0
2	1CPM_50diff	t_test	30M_10diff	0.0044782	0.00459661
2	1CPM_50diff	limma	30M_10diff	0.441715	0.0481407
2	1CPM_50diff	edgeR	30M_10diff	0.0987456	0.00319791
2	1CPM_50diff	DESeq	30M_10diff	0.0596756	0.00269494
2	1CPM_50diff	DESeq2	30M_10diff	2.06654e-06	1.46126e-05
2	10CPM_equal	rank_based	30M_10diff	0	0
2	10CPM_equal	t_test	30M_10diff	4.18585e-05	6.05603e-05
2	10CPM_equal	limma	30M_10diff	0.000544059	0.000226895
2	10CPM_equal	edgeR	30M_10diff	0.00498256	0.00047705
2	10CPM_equal	DESeq	30M_10diff	0.00234054	0.00031714
2	10CPM_equal	DESeq2	30M_10diff	0.000155006	7.3016e-05
2	10CPM_20diff	rank_based	30M_10diff	0	0
2	10CPM_20diff	t_test	30M_10diff	9.92556e-05	0.000290158
2	10CPM_20diff	limma	30M_10diff	0.0544169	0.0128173
2	10CPM_20diff	edgeR	30M_10diff	0.191973	0.0109577
2	10CPM_20diff	DESeq	30M_10diff	0.121538	0.00849177
2	10CPM_20diff	DESeq2	30M_10diff	0.0334864	0.00424548
2	10CPM_50diff	rank_based	30M_10diff	0	0
2	10CPM_50diff	t_test	30M_10diff	0.000558313	0.000843065
2	10CPM_50diff	limma	30M_10diff	0.58902	0.0440323
2	10CPM_50diff	edgeR	30M_10diff	0.8683	0.00831174
2	10CPM_50diff	DESeq	30M_10diff	0.723672	0.0111762
2	10CPM_50diff	DESeq2	30M_10diff	0.566526	0.0124553
3	1CPM_equal	rank_based	30M_10diff	0	0
3	1CPM_equal	t_test	30M_10diff	0.00033597	5.2752e-05
3	1CPM_equal	limma	30M_10diff	0.00469907	0.000231456
3	1CPM_equal	edgeR	30M_10diff	3.876e-07	1.54974e-06
3	1CPM_equal	DESeq	30M_10diff	1.292e-07	9.13582e-07
3	1CPM_equal	DESeq2	30M_10diff	0	0
3	1CPM_20diff	rank_based	30M_10diff	0	0
3	1CPM_20diff	t_test	30M_10diff	0.00640008	0.000808335
3	1CPM_20diff	limma	30M_10diff	0.342174	0.00513629
3	1CPM_20diff	edgeR	30M_10diff	0.00322381	0.00056053
3	1CPM_20diff	DESeq	30M_10diff	0.00178756	0.000494108
3	1CPM_20diff	DESeq2	30M_10diff	2.06654e-05	4.66784e-05
3	1CPM_50diff	rank_based	30M_10diff	0	0
3	1CPM_50diff	t_test	30M_10diff	0.0512854	0.00370538
3	1CPM_50diff	limma	30M_10diff	0.97329	0.0016058
3	1CPM_50diff	edgeR	30M_10diff	0.398142	0.00533048
3	1CPM_50diff	DESeq	30M_10diff	0.325662	0.00565532
3	1CPM_50diff	DESeq2	30M_10diff	0.0485328	0.00327104
3	10CPM_equal	rank_based	30M_10diff	0	0
3	10CPM_equal	t_test	30M_10diff	0.000291405	0.00010334
3	10CPM_equal	limma	30M_10diff	0.00627606	0.000422318
3	10CPM_equal	edgeR	30M_10diff	0.00642486	0.000489974
3	10CPM_equal	DESeq	30M_10diff	0.00281562	0.000272957
3	10CPM_equal	DESeq2	30M_10diff	0.0016934	0.000205833
3	10CPM_20diff	rank_based	30M_10diff	0	0
3	10CPM_20diff	t_test	30M_10diff	0.00687345	0.00193283
3	10CPM_20diff	limma	30M_10diff	0.372221	0.0110634
3	10CPM_20diff	edgeR	30M_10diff	0.361055	0.0116721
3	10CPM_20diff	DESeq	30M_10diff	0.253412	0.0110035
3	10CPM_20diff	DESeq2	30M_10diff	0.232705	0.00953048
3	10CPM_50diff	rank_based	30M_10diff	0	0
3	10CPM_50diff	t_test	30M_10diff	0.0530893	0.00647005
3	10CPM_50diff	limma	30M_10diff	0.983871	0.00381174
3	10CPM_50diff	edgeR	30M_10diff	0.977407	0.00361307
3	10CPM_50diff	DESeq	30M_10diff	0.919107	0.00680365
3	10CPM_50diff	DESeq2	30M_10diff	0.953846	0.00548735
4	1CPM_equal	rank_based	30M_10diff	0	0
4	1CPM_equal	t_test	30M_10diff	0.00292247	0.00014891
4	1CPM_equal	limma	30M_10diff	0.00591765	0.000234419
4	1CPM_equal	edgeR	30M_10diff	5.168e-07	1.77035e-06
4	1CPM_equal	DESeq	30M_10diff	2.584e-07	1.27875e-06
4	1CPM_equal	DESeq2	30M_10diff	0	0
4	1CPM_20diff	rank_based	30M_10diff	0	0
4	1CPM_20diff	t_test	30M_10diff	0.13385	0.00342767
4	1CPM_20diff	limma	30M_10diff	0.513736	0.00482703
4	1CPM_20diff	edgeR	30M_10diff	0.0120645	0.00100061
4	1CPM_20diff	DESeq	30M_10diff	0.00775367	0.000896897
4	1CPM_20diff	DESeq2	30M_10diff	0.00153131	0.000346611
4	1CPM_50diff	rank_based	30M_10diff	0	0
4	1CPM_50diff	t_test	30M_10diff	0.688097	0.00500644
4	1CPM_50diff	limma	30M_10diff	0.996884	0.000576383
4	1CPM_50diff	edgeR	30M_10diff	0.723346	0.00385617
4	1CPM_50diff	DESeq	30M_10diff	0.66242	0.00490383
4	1CPM_50diff	DESeq2	30M_10diff	0.452703	0.00944061
4	10CPM_equal	rank_based	30M_10diff	0	0
4	10CPM_equal	t_test	30M_10diff	0.00284662	0.000359292
4	10CPM_equal	limma	30M_10diff	0.00681624	0.000499896
4	10CPM_equal	edgeR	30M_10diff	0.00751298	0.000507102
4	10CPM_equal	DESeq	30M_10diff	0.00329381	0.000307823
4	10CPM_equal	DESeq2	30M_10diff	0.00362241	0.000373595
4	10CPM_20diff	rank_based	30M_10diff	0	0
4	10CPM_20diff	t_test	30M_10diff	0.13969	0.0103407
4	10CPM_20diff	limma	30M_10diff	0.535521	0.0119647
4	10CPM_20diff	edgeR	30M_10diff	0.525397	0.0129018
4	10CPM_20diff	DESeq	30M_10diff	0.40835	0.0130534
4	10CPM_20diff	DESeq2	30M_10diff	0.450596	0.0124062
4	10CPM_50diff	rank_based	30M_10diff	0	0
4	10CPM_50diff	t_test	30M_10diff	0.693164	0.010375
4	10CPM_50diff	limma	30M_10diff	0.9984	0.000963405
4	10CPM_50diff	edgeR	30M_10diff	0.996973	0.00132423
4	10CPM_50diff	DESeq	30M_10diff	0.983511	0.00314596
4	10CPM_50diff	DESeq2	30M_10diff	0.99531	0.00174185
5	1CPM_equal	rank_based	30M_10diff	0	0
5	1CPM_equal	t_test	30M_10diff	0.00425098	0.000194601
5	1CPM_equal	limma	30M_10diff	0.00669874	0.000232308
5	1CPM_equal	edgeR	30M_10diff	6.46e-07	1.95768e-06
5	1CPM_equal	DESeq	30M_10diff	1.292e-07	9.13582e-07
5	1CPM_equal	DESeq2	30M_10diff	0	0
5	1CPM_20diff	rank_based	30M_10diff	0	0
5	1CPM_20diff	t_test	30M_10diff	0.309907	0.00520464
5	1CPM_20diff	limma	30M_10diff	0.655675	0.00463011
5	1CPM_20diff	edgeR	30M_10diff	0.0305249	0.00167732
5	1CPM_20diff	DESeq	30M_10diff	0.0222029	0.00132646
5	1CPM_20diff	DESeq2	30M_10diff	0.00685059	0.00338773
5	1CPM_50diff	rank_based	30M_10diff	0	0
5	1CPM_50diff	t_test	30M_10diff	0.946109	0.00195617
5	1CPM_50diff	limma	30M_10diff	0.999667	0.000203777
5	1CPM_50diff	edgeR	30M_10diff	0.904534	0.00363384
5	1CPM_50diff	DESeq	30M_10diff	0.87856	0.00412201
5	1CPM_50diff	DESeq2	30M_10diff	0.750355	0.0578841
5	10CPM_equal	rank_based	30M_10diff	0	0
5	10CPM_equal	t_test	30M_10diff	0.00423855	0.000389942
5	10CPM_equal	limma	30M_10diff	0.00716268	0.000505633
5	10CPM_equal	edgeR	30M_10diff	0.0083717	0.000511514
5	10CPM_equal	DESeq	30M_10diff	0.00372007	0.000347303
5	10CPM_equal	DESeq2	30M_10diff	0.00774781	0.000529844
5	10CPM_20diff	rank_based	30M_10diff	0	0
5	10CPM_20diff	t_test	30M_10diff	0.31634	0.0119605
5	10CPM_20diff	limma	30M_10diff	0.667444	0.0104248
5	10CPM_20diff	edgeR	30M_10diff	0.655447	0.0107725
5	10CPM_20diff	DESeq	30M_10diff	0.553077	0.0131656
5	10CPM_20diff	DESeq2	30M_10diff	0.668263	0.0113536
5	10CPM_50diff	rank_based	30M_10diff	0	0
5	10CPM_50diff	t_test	30M_10diff	0.947866	0.00585565
5	10CPM_50diff	limma	30M_10diff	0.999826	0.000434876
5	10CPM_50diff	edgeR	30M_10diff	0.999615	0.00049959
5	10CPM_50diff	DESeq	30M_10diff	0.997246	0.000988115
5	10CPM_50diff	DESeq2	30M_10diff	0.999293	0.000639178
6	1CPM_equal	rank_based	30M_10diff	0.0043423	0.000281433
6	1CPM_equal	t_test	30M_10diff	0.00514599	0.000177206
6	1CPM_equal	limma	30M_10diff	0.00733503	0.000249417
6	1CPM_equal	edgeR	30M_10diff	2.584e-07	1.27875e-06
6	1CPM_equal	DESeq	30M_10diff	2.584e-07	1.27875e-06
6	1CPM_equal	DESeq2	30M_10diff	2.584e-07	1.27875e-06
6	1CPM_20diff	rank_based	30M_10diff	0.40763	0.00566123
6	1CPM_20diff	t_test	30M_10diff	0.489481	0.00598289
6	1CPM_20diff	limma	30M_10diff	0.765859	0.00434257
6	1CPM_20diff	edgeR	30M_10diff	0.0620169	0.00280444
6	1CPM_20diff	DESeq	30M_10diff	0.0482744	0.00225781
6	1CPM_20diff	DESeq2	30M_10diff	0.0183385	0.010781
6	1CPM_50diff	rank_based	30M_10diff	0.976041	0.00143807
6	1CPM_50diff	t_test	30M_10diff	0.992689	0.000744681
6	1CPM_50diff	limma	30M_10diff	0.999963	5.81516e-05
6	1CPM_50diff	edgeR	30M_10diff	0.973484	0.00164715
6	1CPM_50diff	DESeq	30M_10diff	0.964815	0.00206815
6	1CPM_50diff	DESeq2	30M_10diff	0.891407	0.13216
6	10CPM_equal	rank_based	30M_10diff	0.00429435	0.000353312
6	10CPM_equal	t_test	30M_10diff	0.00508951	0.000421057
6	10CPM_equal	limma	30M_10diff	0.00751453	0.000449857
6	10CPM_equal	edgeR	30M_10diff	0.00887933	0.000521014
6	10CPM_equal	DESeq	30M_10diff	0.0040107	0.000362437
6	10CPM_equal	DESeq2	30M_10diff	0.00853677	0.000710236
6	10CPM_20diff	rank_based	30M_10diff	0.416514	0.0104679
6	10CPM_20diff	t_test	30M_10diff	0.493114	0.0136691
6	10CPM_20diff	limma	30M_10diff	0.772519	0.0105532
6	10CPM_20diff	edgeR	30M_10diff	0.758238	0.0111099
6	10CPM_20diff	DESeq	30M_10diff	0.67402	0.0128737
6	10CPM_20diff	DESeq2	30M_10diff	0.775558	0.0132025
6	10CPM_50diff	rank_based	30M_10diff	0.978201	0.00283313
6	10CPM_50diff	t_test	30M_10diff	0.993449	0.00232505
6	10CPM_50diff	limma	30M_10diff	0.999988	8.77303e-05
6	10CPM_50diff	edgeR	30M_10diff	0.999938	0.00022594
6	10CPM_50diff	DESeq	30M_10diff	0.999615	0.000467093
6	10CPM_50diff	DESeq2	30M_10diff	0.99995	0.000170005
8	1CPM_equal	rank_based	30M_10diff	0.00701301	0.000508371
8	1CPM_equal	t_test	30M_10diff	0.00650525	0.000207783
8	1CPM_equal	limma	30M_10diff	0.00825731	0.000275634
8	1CPM_equal	edgeR	30M_10diff	5.168e-07	1.77035e-06
8	1CPM_equal	DESeq	30M_10diff	2.584e-07	1.27875e-06
8	1CPM_equal	DESeq2	30M_10diff	0	0
8	1CPM_20diff	rank_based	30M_10diff	0.731881	0.0045869
8	1CPM_20diff	t_test	30M_10diff	0.758477	0.0047186
8	1CPM_20diff	limma	30M_10diff	0.900814	0.00291804
8	1CPM_20diff	edgeR	30M_10diff	0.167853	0.00359952
8	1CPM_20diff	DESeq	30M_10diff	0.142436	0.00341986
8	1CPM_20diff	DESeq2	30M_10diff	0.0263546	0.0454481
8	1CPM_50diff	rank_based	30M_10diff	0.999512	0.000196981
8	1CPM_50diff	t_test	30M_10diff	0.999895	0.000109451
8	1CPM_50diff	limma	30M_10diff	1	0
8	1CPM_50diff	edgeR	30M_10diff	0.998797	0.000355958
8	1CPM_50diff	DESeq	30M_10diff	0.998314	0.000419816
8	1CPM_50diff	DESeq2	30M_10diff	0.304042	0.458601
8	10CPM_equal	rank_based	30M_10diff	0.0071061	0.000533733
8	10CPM_equal	t_test	30M_10diff	0.00650701	0.000504023
8	10CPM_equal	limma	30M_10diff	0.00817949	0.000573048
8	10CPM_equal	edgeR	30M_10diff	0.00943114	0.000601898
8	10CPM_equal	DESeq	30M_10diff	0.00454855	0.000488401
8	10CPM_equal	DESeq2	30M_10diff	0.00789584	0.00171051
8	10CPM_20diff	rank_based	30M_10diff	0.741576	0.011694
8	10CPM_20diff	t_test	30M_10diff	0.764268	0.012109
8	10CPM_20diff	limma	30M_10diff	0.902953	0.0077219
8	10CPM_20diff	edgeR	30M_10diff	0.890521	0.0086896
8	10CPM_20diff	DESeq	30M_10diff	0.845757	0.0110629
8	10CPM_20diff	DESeq2	30M_10diff	0.887717	0.0176385
8	10CPM_50diff	rank_based	30M_10diff	0.999578	0.000492465
8	10CPM_50diff	t_test	30M_10diff	0.999963	0.00014882
8	10CPM_50diff	limma	30M_10diff	1	0
8	10CPM_50diff	edgeR	30M_10diff	1	0
8	10CPM_50diff	DESeq	30M_10diff	1	0
8	10CPM_50diff	DESeq2	30M_10diff	1	0
10	1CPM_equal	rank_based	30M_10diff	0.00681448	0.000364173
10	1CPM_equal	t_test	30M_10diff	0.00737869	0.00020904
10	1CPM_equal	limma	30M_10diff	0.00885226	0.000244998
10	1CPM_equal	edgeR	30M_10diff	1.1628e-06	2.50705e-06
10	1CPM_equal	DESeq	30M_10diff	1.0336e-06	2.39232e-06
10	1CPM_equal	DESeq2	30M_10diff	0	0
10	1CPM_20diff	rank_based	30M_10diff	0.870864	0.00336825
10	1CPM_20diff	t_test	30M_10diff	0.898617	0.00262594
10	1CPM_20diff	limma	30M_10diff	0.961337	0.00211157
10	1CPM_20diff	edgeR	30M_10diff	0.325297	0.00435374
10	1CPM_20diff	DESeq	30M_10diff	0.291438	0.0043769
10	1CPM_20diff	DESeq2	30M_10diff	7.2329e-05	0.000385062
10	1CPM_50diff	rank_based	30M_10diff	0.999988	3.39182e-05
10	1CPM_50diff	t_test	30M_10diff	1	0
10	1CPM_50diff	limma	30M_10diff	1	0
10	1CPM_50diff	edgeR	30M_10diff	0.999955	6.65392e-05
10	1CPM_50diff	DESeq	30M_10diff	0.999948	7.00176e-05
10	1CPM_50diff	DESeq2	30M_10diff	0.111318	0.252994
10	10CPM_equal	rank_based	30M_10diff	0.00703247	0.000449543
10	10CPM_equal	t_test	30M_10diff	0.00755793	0.000523007
10	10CPM_equal	limma	30M_10diff	0.00848872	0.000558618
10	10CPM_equal	edgeR	30M_10diff	0.00985662	0.000586313
10	10CPM_equal	DESeq	30M_10diff	0.00493529	0.000391892
10	10CPM_equal	DESeq2	30M_10diff	0.00785709	0.0015239
10	10CPM_20diff	rank_based	30M_10diff	0.876911	0.00778766
10	10CPM_20diff	t_test	30M_10diff	0.901092	0.00763702
10	10CPM_20diff	limma	30M_10diff	0.962444	0.00499623
10	10CPM_20diff	edgeR	30M_10diff	0.955571	0.00571986
10	10CPM_20diff	DESeq	30M_10diff	0.936017	0.00701844
10	10CPM_20diff	DESeq2	30M_10diff	0.953127	0.00790583
10	10CPM_50diff	rank_based	30M_10diff	1	0
10	10CPM_50diff	t_test	30M_10diff	1	0
10	10CPM_50diff	limma	30M_10diff	1	0
10	10CPM_50diff	edgeR	30M_10diff	1	0
10	10CPM_50diff	DESeq	30M_10diff	1	0
10	10CPM_50diff	DESeq2	30M_10diff	1	0
12	1CPM_equal	rank_based	30M_10diff	0.00828366	0.000400305
12	1CPM_equal	t_test	30M_10diff	0.00792857	0.000258244
12	1CPM_equal	limma	30M_10diff	0.00923887	0.000298808
12	1CPM_equal	edgeR	30M_10diff	1.4208e-06	3.00021e-06
12	1CPM_equal	DESeq	30M_10diff	6.46e-07	1.95768e-06
12	1CPM_equal	DESeq2	30M_10diff	0	0
12	1CPM_20diff	rank_based	30M_10diff	0.95236	0.00229688
12	1CPM_20diff	t_test	30M_10diff	0.960845	0.00226325
12	1CPM_20diff	limma	30M_10diff	0.986086	0.00136818
12	1CPM_20diff	edgeR	30M_10diff	0.501546	0.00501779
12	1CPM_20diff	DESeq	30M_10diff	0.467161	0.0055896
12	1CPM_20diff	DESeq2	30M_10diff	0.00544741	0.0289249
12	1CPM_50diff	rank_based	30M_10diff	1	0
12	1CPM_50diff	t_test	30M_10diff	1	0
12	1CPM_50diff	limma	30M_10diff	1	0
12	1CPM_50diff	edgeR	30M_10diff	0.999998	1.46126e-05
12	1CPM_50diff	DESeq	30M_10diff	0.999998	1.46126e-05
12	1CPM_50diff	DESeq2	30M_10diff	0.201019	0.337365
12	10CPM_equal	rank_based	30M_10diff	0.00842362	0.000579274
12	10CPM_equal	t_test	30M_10diff	0.00806634	0.000562933
12	10CPM_equal	limma	30M_10diff	0.00867705	0.000659382
12	10CPM_equal	edgeR	30M_10diff	0.00999535	0.000627157
12	10CPM_equal	DESeq	30M_10diff	0.00525382	0.00044446
12	10CPM_equal	DESeq2	30M_10diff	0.00829807	0.00157628
12	10CPM_20diff	rank_based	30M_10diff	0.956328	0.00553438
12	10CPM_20diff	t_test	30M_10diff	0.962283	0.00453961
12	10CPM_20diff	limma	30M_10diff	0.986203	0.003243
12	10CPM_20diff	edgeR	30M_10diff	0.98294	0.0028199
12	10CPM_20diff	DESeq	30M_10diff	0.974404	0.00404526
12	10CPM_20diff	DESeq2	30M_10diff	0.981911	0.00512221
12	10CPM_50diff	rank_based	30M_10diff	1	0
12	10CPM_50diff	t_test	30M_10diff	1	0
12	10CPM_50diff	limma	30M_10diff	1	0
12	10CPM_50diff	edgeR	30M_10diff	1	0
12	10CPM_50diff	DESeq	30M_10diff	1	0
12	10CPM_50diff	DESeq2	30M_10diff	1	0
15	1CPM_equal	rank_based	30M_10diff	0.00869984	0.000455518
15	1CPM_equal	t_test	30M_10diff	0.00851745	0.00025582
15	1CPM_equal	limma	30M_10diff	0.00967507	0.0002408
15	1CPM_equal	edgeR	30M_10diff	1.5504e-06	3.81914e-06
15	1CPM_equal	DESeq	30M_10diff	1.2912e-06	3.1939e-06
15	1CPM_equal	DESeq2	30M_10diff	0	0
15	1CPM_20diff	rank_based	30M_10diff	0.988758	0.00118088
15	1CPM_20diff	t_test	30M_10diff	0.991325	0.000902708
15	1CPM_20diff	limma	30M_10diff	0.997307	0.00049506
15	1CPM_20diff	edgeR	30M_10diff	0.733767	0.00525807
15	1CPM_20diff	DESeq	30M_10diff	0.707462	0.00517069
15	1CPM_20diff	DESeq2	30M_10diff	0.0251664	0.113119
15	1CPM_50diff	rank_based	30M_10diff	1	0
15	1CPM_50diff	t_test	30M_10diff	1	0
15	1CPM_50diff	limma	30M_10diff	1	0
15	1CPM_50diff	edgeR	30M_10diff	1	0
15	1CPM_50diff	DESeq	30M_10diff	1	0
15	1CPM_50diff	DESeq2	30M_10diff	0.230428	0.392021
15	10CPM_equal	rank_based	30M_10diff	0.00864218	0.00052339
15	10CPM_equal	t_test	30M_10diff	0.00850655	0.000593507
15	10CPM_equal	limma	30M_10diff	0.00891188	0.000549943
15	10CPM_equal	edgeR	30M_10diff	0.0101984	0.0006729
15	10CPM_equal	DESeq	30M_10diff	0.00566225	0.000462937
15	10CPM_equal	DESeq2	30M_10diff	0.00818569	0.00159905
15	10CPM_20diff	rank_based	30M_10diff	0.99031	0.00198119
15	10CPM_20diff	t_test	30M_10diff	0.992184	0.0021158
15	10CPM_20diff	limma	30M_10diff	0.997419	0.00125554
15	10CPM_20diff	edgeR	30M_10diff	0.996464	0.00135709
15	10CPM_20diff	DESeq	30M_10diff	0.995062	0.00162909
15	10CPM_20diff	DESeq2	30M_10diff	0.99634	0.00146292
15	10CPM_50diff	rank_based	30M_10diff	1	0
15	10CPM_50diff	t_test	30M_10diff	1	0
15	10CPM_50diff	limma	30M_10diff	1	0
15	10CPM_50diff	edgeR	30M_10diff	1	0
15	10CPM_50diff	DESeq	30M_10diff	1	0
15	10CPM_50diff	DESeq2	30M_10diff	1	0
20	1CPM_equal	rank_based	30M_10diff	0.00888585	0.000707603
20	1CPM_equal	t_test	30M_10diff	0.0091562	0.000255993
20	1CPM_equal	limma	30M_10diff	0.0101206	0.00027426
20	1CPM_equal	edgeR	30M_10diff	1.4212e-06	2.7032e-06
20	1CPM_equal	DESeq	30M_10diff	1.0336e-06	2.39232e-06
20	1CPM_equal	DESeq2	30M_10diff	0	0
20	1CPM_20diff	rank_based	30M_10diff	0.99918	0.000259399
20	1CPM_20diff	t_test	30M_10diff	0.999471	0.000210457
20	1CPM_20diff	limma	30M_10diff	0.999855	0.000138471
20	1CPM_20diff	edgeR	30M_10diff	0.93384	0.00216129
20	1CPM_20diff	DESeq	30M_10diff	0.925317	0.00235282
20	1CPM_20diff	DESeq2	30M_10diff	0.0631287	0.183692
20	1CPM_50diff	rank_based	30M_10diff	1	0
20	1CPM_50diff	t_test	30M_10diff	1	0
20	1CPM_50diff	limma	30M_10diff	1	0
20	1CPM_50diff	edgeR	30M_10diff	1	0
20	1CPM_50diff	DESeq	30M_10diff	1	0
20	1CPM_50diff	DESeq2	30M_10diff	0.345753	0.455985
20	10CPM_equal	rank_based	30M_10diff	0.00886461	0.000619396
20	10CPM_equal	t_test	30M_10diff	0.00928544	0.000581439
20	10CPM_equal	limma	30M_10diff	0.00939936	0.000646869
20	10CPM_equal	edgeR	30M_10diff	0.0104759	0.000604069
20	10CPM_equal	DESeq	30M_10diff	0.00625591	0.000480128
20	10CPM_equal	DESeq2	30M_10diff	0.00852747	0.00146974
20	10CPM_20diff	rank_based	30M_10diff	0.999069	0.000654237
20	10CPM_20diff	t_test	30M_10diff	0.999318	0.000666133
20	10CPM_20diff	limma	30M_10diff	0.999801	0.000341852
20	10CPM_20diff	edgeR	30M_10diff	0.999764	0.00039414
20	10CPM_20diff	DESeq	30M_10diff	0.99969	0.000420367
20	10CPM_20diff	DESeq2	30M_10diff	0.999715	0.000455516
20	10CPM_50diff	rank_based	30M_10diff	1	0
20	10CPM_50diff	t_test	30M_10diff	1	0
20	10CPM_50diff	limma	30M_10diff	1	0
20	10CPM_50diff	edgeR	30M_10diff	1	0
20	10CPM_50diff	DESeq	30M_10diff	1	0
20	10CPM_50diff	DESeq2	30M_10diff	1	0

## Sheet: Fig2B_data
Comparison	Method	Replicates	FPR	sensitivity	TPR
1CPM	rank_based	2	0	0	0
1CPM	rank_based	3	0	0	0
1CPM	rank_based	4	0	0	0
1CPM	rank_based	5	0	0	0
1CPM	rank_based	6	0.0275676	0.612496	0.972391
1CPM	rank_based	8	0.0373645	0.72245	0.962601
1CPM	rank_based	10	0.0340088	0.77406	0.965959
1CPM	rank_based	12	0.0388678	0.819178	0.961102
1CPM	rank_based	15	0.0389515	0.858408	0.96102
1CPM	rank_based	20	0.0378121	0.904094	0.96216
1CPM	log2_cpm_t_test	2	0.36224	0.00429012	0.137287
1CPM	log2_cpm_t_test	3	0.0181577	0.0725899	0.981492
1CPM	log2_cpm_t_test	4	0.0249352	0.457021	0.97501
1CPM	log2_cpm_t_test	5	0.028652	0.576346	0.971305
1CPM	log2_cpm_t_test	6	0.0311016	0.641134	0.968859
1CPM	log2_cpm_t_test	8	0.0344085	0.730094	0.965557
1CPM	log2_cpm_t_test	10	0.0361501	0.786818	0.963818
1CPM	log2_cpm_t_test	12	0.037039	0.824404	0.962931
1CPM	log2_cpm_t_test	15	0.0379408	0.863781	0.96203
1CPM	log2_cpm_t_test	20	0.0386479	0.910905	0.961325
1CPM	limma	2	0.00198506	0.355507	0.997942
1CPM	limma	3	0.030755	0.592222	0.969203
1CPM	limma	4	0.035151	0.649595	0.964811
1CPM	limma	5	0.0371084	0.695161	0.962856
1CPM	limma	6	0.0384874	0.732859	0.961479
1CPM	limma	8	0.0402326	0.787794	0.959736
1CPM	limma	10	0.0411661	0.824616	0.958804
1CPM	limma	12	0.0415528	0.852275	0.958418
1CPM	limma	15	0.0419023	0.884758	0.95807
1CPM	limma	20	0.0418873	0.925844	0.958086
1CPM	edgeR	2	0	0.25596	0.999899
1CPM	edgeR	3	4.42e-06	0.350035	0.999922
1CPM	edgeR	4	4.74e-06	0.433889	0.999936
1CPM	edgeR	5	5.32e-06	0.483851	0.999941
1CPM	edgeR	6	2.04e-06	0.509018	0.999947
1CPM	edgeR	8	3.84e-06	0.542051	0.999948
1CPM	edgeR	10	7.92e-06	0.582209	0.999948
1CPM	edgeR	12	9.02e-06	0.627247	0.99995
1CPM	edgeR	15	9.02e-06	0.687722	0.999953
1CPM	edgeR	20	7.7e-06	0.745812	0.999958
1CPM	DESeq	2	0	0.229813	0.999888
1CPM	DESeq	3	1.56e-06	0.331019	0.99992
1CPM	DESeq	4	2.48e-06	0.417557	0.999936
1CPM	DESeq	5	1.08e-06	0.475241	0.999945
1CPM	DESeq	6	2.04e-06	0.503366	0.999947
1CPM	DESeq	8	1.92e-06	0.535456	0.99995
1CPM	DESeq	10	7.2e-06	0.573515	0.999948
1CPM	DESeq	12	4.2e-06	0.618245	0.999954
1CPM	DESeq	15	7.6e-06	0.68041	0.999954
1CPM	DESeq	20	5.6e-06	0.742156	0.999959
1CPM	DESeq2	2	0	0.00950192	0.997268
1CPM	DESeq2	3	0	0.250811	0.999897
1CPM	DESeq2	4	0	0.363533	0.999929
1CPM	DESeq2	5	0	0.439309	0.999941
1CPM	DESeq2	6	2.08e-06	0.472946	0.999924
1CPM	DESeq2	8	0	0.215808	0.907249
1CPM	DESeq2	10	0	0.164008	0.899302
1CPM	DESeq2	12	0	0.184048	0.764128
1CPM	DESeq2	15	0	0.174205	0.676497
1CPM	DESeq2	20	0	0.222115	0.579611
5CPM	rank_based	2	0	0	0
5CPM	rank_based	3	0	0	0
5CPM	rank_based	4	0	0	0
5CPM	rank_based	5	0	0	0
5CPM	rank_based	6	0.0275021	0.61559	0.972416
5CPM	rank_based	8	0.0374426	0.725963	0.962489
5CPM	rank_based	10	0.0343868	0.777499	0.965549
5CPM	rank_based	12	0.0390337	0.822389	0.960906
5CPM	rank_based	15	0.0388082	0.861404	0.961134
5CPM	rank_based	20	0.0372378	0.907335	0.962707
5CPM	log2_cpm_t_test	2	0.272107	0.00037824	0.209591
5CPM	log2_cpm_t_test	3	0.0152892	0.0741018	0.984023
5CPM	log2_cpm_t_test	4	0.0244196	0.459241	0.975471
5CPM	log2_cpm_t_test	5	0.0287474	0.578199	0.971166
5CPM	log2_cpm_t_test	6	0.0313718	0.643147	0.96855
5CPM	log2_cpm_t_test	8	0.0346511	0.732236	0.965281
5CPM	log2_cpm_t_test	10	0.0363288	0.788471	0.963608
5CPM	log2_cpm_t_test	12	0.0372784	0.826047	0.962661
5CPM	log2_cpm_t_test	15	0.0379921	0.865461	0.96195
5CPM	log2_cpm_t_test	20	0.0386715	0.912914	0.961274
5CPM	limma	2	0.00406218	0.400559	0.995809
5CPM	limma	3	0.0353401	0.599098	0.964577
5CPM	limma	4	0.0373278	0.652645	0.962596
5CPM	limma	5	0.0371398	0.696184	0.962789
5CPM	limma	6	0.0374169	0.732539	0.962515
5CPM	limma	8	0.0377411	0.786177	0.962196
5CPM	limma	10	0.0378718	0.82242	0.962068
5CPM	limma	12	0.0378511	0.849791	0.96209
5CPM	limma	15	0.0377627	0.882232	0.962181
5CPM	limma	20	0.0376407	0.924111	0.962306
5CPM	edgeR	2	0.0323021	0.518094	0.967602
5CPM	edgeR	3	0.0379967	0.596932	0.96192
5CPM	edgeR	4	0.0418141	0.651699	0.95811
5CPM	edgeR	5	0.0431972	0.695213	0.956732
5CPM	edgeR	6	0.0433702	0.730869	0.956562
5CPM	edgeR	8	0.0427842	0.783753	0.957153
5CPM	edgeR	10	0.0427044	0.821031	0.957235
5CPM	edgeR	12	0.0427004	0.84907	0.957241
5CPM	edgeR	15	0.0427767	0.882347	0.957167
5CPM	edgeR	20	0.042053	0.923928	0.957893
5CPM	DESeq	2	0.0117395	0.444006	0.988145
5CPM	DESeq	3	0.0141415	0.542692	0.985765
5CPM	DESeq	4	0.0159962	0.603619	0.98392
5CPM	DESeq	5	0.0173109	0.650672	0.982611
5CPM	DESeq	6	0.0178986	0.690406	0.982028
5CPM	DESeq	8	0.0190047	0.751883	0.980928
5CPM	DESeq	10	0.0199182	0.794795	0.980018
5CPM	DESeq	12	0.0211328	0.826733	0.978806
5CPM	DESeq	15	0.0225269	0.863373	0.977415
5CPM	DESeq	20	0.0236056	0.909939	0.976339
5CPM	DESeq2	2	0.00011938	0.320242	0.999719
5CPM	DESeq2	3	0.00214088	0.50234	0.997757
5CPM	DESeq2	4	0.00642958	0.580881	0.993482
5CPM	DESeq2	5	0.0163261	0.65831	0.983597
5CPM	DESeq2	6	0.0202368	0.704838	0.979691
5CPM	DESeq2	8	0.0216727	0.762156	0.978261
5CPM	DESeq2	10	0.023707	0.804585	0.97623
5CPM	DESeq2	12	0.0271285	0.837729	0.972811
5CPM	DESeq2	15	0.0289033	0.873454	0.971039
5CPM	DESeq2	20	0.030905	0.918739	0.969041
10CPM	rank_based	2	0	0	0
10CPM	rank_based	3	0	0	0
10CPM	rank_based	4	0	0	0
10CPM	rank_based	5	0	0	0
10CPM	rank_based	6	0.0271329	0.615968	0.972622
10CPM	rank_based	8	0.037696	0.725757	0.962098
10CPM	rank_based	10	0.0349628	0.776613	0.964845
10CPM	rank_based	12	0.0393717	0.822258	0.960447
10CPM	rank_based	15	0.0385802	0.861653	0.961247
10CPM	rank_based	20	0.0376387	0.906787	0.962197
10CPM	log2_cpm_t_test	2	0.109301	0.00047768	0.311645
10CPM	log2_cpm_t_test	3	0.0154407	0.0742618	0.9825
10CPM	log2_cpm_t_test	4	0.0241554	0.459888	0.975516
10CPM	log2_cpm_t_test	5	0.0284622	0.578741	0.971278
10CPM	log2_cpm_t_test	6	0.0307115	0.64259	0.969055
10CPM	log2_cpm_t_test	8	0.0343342	0.732202	0.965461
10CPM	log2_cpm_t_test	10	0.0369349	0.788471	0.962876
10CPM	log2_cpm_t_test	12	0.0375944	0.826114	0.962225
10CPM	log2_cpm_t_test	15	0.0378259	0.86567	0.962002
10CPM	log2_cpm_t_test	20	0.0391084	0.912751	0.960728
10CPM	limma	2	0.00522988	0.409646	0.994393
10CPM	limma	3	0.0398759	0.604544	0.959878
10CPM	limma	4	0.0398281	0.657391	0.959945
10CPM	limma	5	0.0393825	0.698976	0.960404
10CPM	limma	6	0.0392979	0.734985	0.960499
10CPM	limma	8	0.0398783	0.787863	0.959933
10CPM	limma	10	0.0395783	0.824082	0.960241
10CPM	limma	12	0.0392127	0.850512	0.960612
10CPM	limma	15	0.0387964	0.883347	0.961035
10CPM	limma	20	0.0390869	0.924485	0.960752
10CPM	edgeR	2	0.0366879	0.523189	0.963027
10CPM	edgeR	3	0.0410826	0.599935	0.958669
10CPM	edgeR	4	0.0438809	0.654845	0.955893
10CPM	edgeR	5	0.0458404	0.697196	0.953948
10CPM	edgeR	6	0.0462587	0.732416	0.953539
10CPM	edgeR	8	0.0458656	0.784932	0.953946
10CPM	edgeR	10	0.0457671	0.822193	0.954053
10CPM	edgeR	12	0.0449648	0.849355	0.954861
10CPM	edgeR	15	0.0441845	0.882621	0.955648
10CPM	edgeR	20	0.0433927	0.923998	0.956447
10CPM	DESeq	2	0.0200006	0.458552	0.979668
10CPM	DESeq	3	0.0200159	0.551455	0.979709
10CPM	DESeq	4	0.0210576	0.612525	0.978695
10CPM	DESeq	5	0.0220906	0.658874	0.977679
10CPM	DESeq	6	0.0224898	0.69745	0.977293
10CPM	DESeq	8	0.023453	0.75768	0.976347
10CPM	DESeq	10	0.0240883	0.799957	0.975723
10CPM	DESeq	12	0.0246936	0.83022	0.975124
10CPM	DESeq	15	0.0254603	0.867053	0.974365
10CPM	DESeq	20	0.0266899	0.912733	0.973145
10CPM	DESeq2	2	0.00155106	0.398865	0.998061
10CPM	DESeq2	3	0.0121011	0.553037	0.987622
10CPM	DESeq2	4	0.0225618	0.627726	0.977197
10CPM	DESeq2	5	0.0423624	0.700741	0.957426
10CPM	DESeq2	6	0.0441889	0.738471	0.95561
10CPM	DESeq2	8	0.038706	0.781694	0.961103
10CPM	DESeq2	10	0.0369397	0.817435	0.962878
10CPM	DESeq2	12	0.0377015	0.845301	0.962122
10CPM	DESeq2	15	0.0358877	0.877664	0.963942
10CPM	DESeq2	20	0.0357159	0.919544	0.964121

## Sheet: Fig2C_data
Comparison	Method	lib_size (M)	lib_pct_SD	Value	sd	Comparison_w_SD	CPM
20diff 10% ingroup SD	rank_based	10	10	0.0368568	0.00210894	1CPM_20diff 10% ingroup SD	1CPM
20diff 20% ingroup SD	rank_based	10	20	0.0371337	0.00317639	1CPM_20diff 20% ingroup SD	1CPM
20diff 10% ingroup SD	rank_based	20	10	0.397404	0.00518231	1CPM_20diff 10% ingroup SD	1CPM
20diff 20% ingroup SD	rank_based	20	20	0.0389337	0.00192698	1CPM_20diff 20% ingroup SD	1CPM
20diff 10% ingroup SD	rank_based	30	10	0.40763	0.00566123	1CPM_20diff 10% ingroup SD	1CPM
20diff 20% ingroup SD	rank_based	30	20	0.0388531	0.00232461	1CPM_20diff 20% ingroup SD	1CPM
20diff 10% ingroup SD	t_test	10	10	0.043571	0.00233835	1CPM_20diff 10% ingroup SD	1CPM
20diff 20% ingroup SD	t_test	10	20	0.0428828	0.00212738	1CPM_20diff 20% ingroup SD	1CPM
20diff 10% ingroup SD	t_test	20	10	0.483263	0.00529666	1CPM_20diff 10% ingroup SD	1CPM
20diff 20% ingroup SD	t_test	20	20	0.0451684	0.00257858	1CPM_20diff 20% ingroup SD	1CPM
20diff 10% ingroup SD	t_test	30	10	0.489481	0.00598289	1CPM_20diff 10% ingroup SD	1CPM
20diff 20% ingroup SD	t_test	30	20	0.0450899	0.00233913	1CPM_20diff 20% ingroup SD	1CPM
20diff 10% ingroup SD	limma	10	10	0.0706923	0.00313646	1CPM_20diff 10% ingroup SD	1CPM
20diff 20% ingroup SD	limma	10	20	0.070527	0.00247053	1CPM_20diff 20% ingroup SD	1CPM
20diff 10% ingroup SD	limma	20	10	0.759231	0.00503341	1CPM_20diff 10% ingroup SD	1CPM
20diff 20% ingroup SD	limma	20	20	0.0709547	0.00274096	1CPM_20diff 20% ingroup SD	1CPM
20diff 10% ingroup SD	limma	30	10	0.765859	0.00434257	1CPM_20diff 10% ingroup SD	1CPM
20diff 20% ingroup SD	limma	30	20	0.0710023	0.00304981	1CPM_20diff 20% ingroup SD	1CPM
20diff 10% ingroup SD	edgeR	10	10	0.00201695	0.000357473	1CPM_20diff 10% ingroup SD	1CPM
20diff 20% ingroup SD	edgeR	10	20	0.00199835	0.000472634	1CPM_20diff 20% ingroup SD	1CPM
20diff 10% ingroup SD	edgeR	20	10	0.00341186	0.000511971	1CPM_20diff 10% ingroup SD	1CPM
20diff 20% ingroup SD	edgeR	20	20	0.0757491	0.00275792	1CPM_20diff 20% ingroup SD	1CPM
20diff 10% ingroup SD	edgeR	30	10	0.0620169	0.00280444	1CPM_20diff 10% ingroup SD	1CPM
20diff 20% ingroup SD	edgeR	30	20	0.142387	0.00363484	1CPM_20diff 20% ingroup SD	1CPM
20diff 10% ingroup SD	DESeq	10	10	0.00104567	0.00026704	1CPM_20diff 10% ingroup SD	1CPM
20diff 20% ingroup SD	DESeq	10	20	0.00102087	0.00029273	1CPM_20diff 20% ingroup SD	1CPM
20diff 10% ingroup SD	DESeq	20	10	0.00190329	0.000490497	1CPM_20diff 10% ingroup SD	1CPM
20diff 20% ingroup SD	DESeq	20	20	0.0525253	0.00236136	1CPM_20diff 20% ingroup SD	1CPM
20diff 10% ingroup SD	DESeq	30	10	0.0482744	0.00225781	1CPM_20diff 10% ingroup SD	1CPM
20diff 20% ingroup SD	DESeq	30	20	0.0929738	0.00309278	1CPM_20diff 20% ingroup SD	1CPM
20diff 10% ingroup SD	DESeq2	10	10	0.000231453	0.000167731	1CPM_20diff 10% ingroup SD	1CPM
20diff 20% ingroup SD	DESeq2	10	20	0.000204588	0.000143857	1CPM_20diff 20% ingroup SD	1CPM
20diff 10% ingroup SD	DESeq2	20	10	5.78631e-05	9.82689e-05	1CPM_20diff 10% ingroup SD	1CPM
20diff 20% ingroup SD	DESeq2	20	20	0.0213205	0.00141638	1CPM_20diff 20% ingroup SD	1CPM
20diff 10% ingroup SD	DESeq2	30	10	0.0183385	0.010781	1CPM_20diff 10% ingroup SD	1CPM
20diff 20% ingroup SD	DESeq2	30	20	0.0683922	0.00277854	1CPM_20diff 20% ingroup SD	1CPM
50diff 10% ingroup SD	rank_based	10	10	0.274017	0.00611268	1CPM_50diff 10% ingroup SD	1CPM
50diff 20% ingroup SD	rank_based	10	20	0.274842	0.0074559	1CPM_50diff 20% ingroup SD	1CPM
50diff 10% ingroup SD	rank_based	20	10	0.973209	0.00165456	1CPM_50diff 10% ingroup SD	1CPM
50diff 20% ingroup SD	rank_based	20	20	0.287938	0.00458859	1CPM_50diff 20% ingroup SD	1CPM
50diff 10% ingroup SD	rank_based	30	10	0.976041	0.00143807	1CPM_50diff 10% ingroup SD	1CPM
50diff 20% ingroup SD	rank_based	30	20	0.28745	0.00530611	1CPM_50diff 20% ingroup SD	1CPM
50diff 10% ingroup SD	t_test	10	10	0.340349	0.00463422	1CPM_50diff 10% ingroup SD	1CPM
50diff 20% ingroup SD	t_test	10	20	0.339614	0.00457055	1CPM_50diff 20% ingroup SD	1CPM
50diff 10% ingroup SD	t_test	20	10	0.992147	0.000917323	1CPM_50diff 10% ingroup SD	1CPM
50diff 20% ingroup SD	t_test	20	20	0.350308	0.00544624	1CPM_50diff 20% ingroup SD	1CPM
50diff 10% ingroup SD	t_test	30	10	0.992689	0.000744681	1CPM_50diff 10% ingroup SD	1CPM
50diff 20% ingroup SD	t_test	30	20	0.350533	0.00654022	1CPM_50diff 20% ingroup SD	1CPM
50diff 10% ingroup SD	limma	10	10	0.531219	0.00727977	1CPM_50diff 10% ingroup SD	1CPM
50diff 20% ingroup SD	limma	10	20	0.532565	0.00721536	1CPM_50diff 20% ingroup SD	1CPM
50diff 10% ingroup SD	limma	20	10	0.999967	5.29753e-05	1CPM_50diff 10% ingroup SD	1CPM
50diff 20% ingroup SD	limma	20	20	0.534606	0.00662514	1CPM_50diff 20% ingroup SD	1CPM
50diff 10% ingroup SD	limma	30	10	0.999963	5.81516e-05	1CPM_50diff 10% ingroup SD	1CPM
50diff 20% ingroup SD	limma	30	20	0.53243	0.00663465	1CPM_50diff 20% ingroup SD	1CPM
50diff 10% ingroup SD	edgeR	10	10	0.125867	0.00329644	1CPM_50diff 10% ingroup SD	1CPM
50diff 20% ingroup SD	edgeR	10	20	0.124956	0.00313152	1CPM_50diff 20% ingroup SD	1CPM
50diff 10% ingroup SD	edgeR	20	10	0.772976	0.00359848	1CPM_50diff 10% ingroup SD	1CPM
50diff 20% ingroup SD	edgeR	20	20	0.620692	0.00550902	1CPM_50diff 20% ingroup SD	1CPM
50diff 10% ingroup SD	edgeR	30	10	0.973484	0.00164715	1CPM_50diff 10% ingroup SD	1CPM
50diff 20% ingroup SD	edgeR	30	20	0.722286	0.0045062	1CPM_50diff 20% ingroup SD	1CPM
50diff 10% ingroup SD	DESeq	10	10	0.0868361	0.00269598	1CPM_50diff 10% ingroup SD	1CPM
50diff 20% ingroup SD	DESeq	10	20	0.0862389	0.0026614	1CPM_50diff 20% ingroup SD	1CPM
50diff 10% ingroup SD	DESeq	20	10	0.715466	0.00535965	1CPM_50diff 10% ingroup SD	1CPM
50diff 20% ingroup SD	DESeq	20	20	0.525069	0.00561213	1CPM_50diff 20% ingroup SD	1CPM
50diff 10% ingroup SD	DESeq	30	10	0.964815	0.00206815	1CPM_50diff 10% ingroup SD	1CPM
50diff 20% ingroup SD	DESeq	30	20	0.613459	0.00458654	1CPM_50diff 20% ingroup SD	1CPM
50diff 10% ingroup SD	DESeq2	10	10	0.0331887	0.00314981	1CPM_50diff 10% ingroup SD	1CPM
50diff 20% ingroup SD	DESeq2	10	20	0.0331411	0.00320643	1CPM_50diff 20% ingroup SD	1CPM
50diff 10% ingroup SD	DESeq2	20	10	0.230281	0.169411	1CPM_50diff 10% ingroup SD	1CPM
50diff 20% ingroup SD	DESeq2	20	20	0.386113	0.0061	1CPM_50diff 20% ingroup SD	1CPM
50diff 10% ingroup SD	DESeq2	30	10	0.891407	0.13216	1CPM_50diff 10% ingroup SD	1CPM
50diff 20% ingroup SD	DESeq2	30	20	0.593559	0.00502162	1CPM_50diff 20% ingroup SD	1CPM
100diff 10% ingroup SD	rank_based	10	10	0.781637	0.00448164	1CPM_100diff 10% ingroup SD	1CPM
100diff 20% ingroup SD	rank_based	10	20	0.782296	0.00442247	1CPM_100diff 20% ingroup SD	1CPM
100diff 10% ingroup SD	rank_based	20	10	0.999975	5.34666e-05	1CPM_100diff 10% ingroup SD	1CPM
100diff 20% ingroup SD	rank_based	20	20	0.797576	0.00361186	1CPM_100diff 20% ingroup SD	1CPM
100diff 10% ingroup SD	rank_based	30	10	0.999977	4.32374e-05	1CPM_100diff 10% ingroup SD	1CPM
100diff 20% ingroup SD	rank_based	30	20	0.799419	0.00852695	1CPM_100diff 20% ingroup SD	1CPM
100diff 10% ingroup SD	t_test	10	10	0.871463	0.00352566	1CPM_100diff 10% ingroup SD	1CPM
100diff 20% ingroup SD	t_test	10	20	0.871463	0.00394821	1CPM_100diff 20% ingroup SD	1CPM
100diff 10% ingroup SD	t_test	20	10	1	0	1CPM_100diff 10% ingroup SD	1CPM
100diff 20% ingroup SD	t_test	20	20	0.879921	0.00313897	1CPM_100diff 20% ingroup SD	1CPM
100diff 10% ingroup SD	t_test	30	10	1	0	1CPM_100diff 10% ingroup SD	1CPM
100diff 20% ingroup SD	t_test	30	20	0.880605	0.00464769	1CPM_100diff 20% ingroup SD	1CPM
100diff 10% ingroup SD	limma	10	10	0.971736	0.00280515	1CPM_100diff 10% ingroup SD	1CPM
100diff 20% ingroup SD	limma	10	20	0.972027	0.00264309	1CPM_100diff 20% ingroup SD	1CPM
100diff 10% ingroup SD	limma	20	10	1	0	1CPM_100diff 10% ingroup SD	1CPM
100diff 20% ingroup SD	limma	20	20	0.971876	0.00313043	1CPM_100diff 20% ingroup SD	1CPM
100diff 10% ingroup SD	limma	30	10	1	0	1CPM_100diff 10% ingroup SD	1CPM
100diff 20% ingroup SD	limma	30	20	0.97185	0.00341501	1CPM_100diff 20% ingroup SD	1CPM
100diff 10% ingroup SD	edgeR	10	10	0.883251	0.00301329	1CPM_100diff 10% ingroup SD	1CPM
100diff 20% ingroup SD	edgeR	10	20	0.883257	0.00349125	1CPM_100diff 20% ingroup SD	1CPM
100diff 10% ingroup SD	edgeR	20	10	1	0	1CPM_100diff 10% ingroup SD	1CPM
100diff 20% ingroup SD	edgeR	20	20	0.99559	0.000699379	1CPM_100diff 20% ingroup SD	1CPM
100diff 10% ingroup SD	edgeR	30	10	1	0	1CPM_100diff 10% ingroup SD	1CPM
100diff 20% ingroup SD	edgeR	30	20	0.995586	0.000686678	1CPM_100diff 20% ingroup SD	1CPM
100diff 10% ingroup SD	DESeq	10	10	0.832782	0.00354231	1CPM_100diff 10% ingroup SD	1CPM
100diff 20% ingroup SD	DESeq	10	20	0.832346	0.00412919	1CPM_100diff 20% ingroup SD	1CPM
100diff 10% ingroup SD	DESeq	20	10	1	0	1CPM_100diff 10% ingroup SD	1CPM
100diff 20% ingroup SD	DESeq	20	20	0.979244	0.00135378	1CPM_100diff 20% ingroup SD	1CPM
100diff 10% ingroup SD	DESeq	30	10	1	0	1CPM_100diff 10% ingroup SD	1CPM
100diff 20% ingroup SD	DESeq	30	20	0.982808	0.00170039	1CPM_100diff 20% ingroup SD	1CPM
100diff 10% ingroup SD	DESeq2	10	10	0.710368	0.0118716	1CPM_100diff 10% ingroup SD	1CPM
100diff 20% ingroup SD	DESeq2	10	20	0.708834	0.014732	1CPM_100diff 20% ingroup SD	1CPM
100diff 10% ingroup SD	DESeq2	20	10	0.997721	0.00928541	1CPM_100diff 10% ingroup SD	1CPM
100diff 20% ingroup SD	DESeq2	20	20	0.976625	0.00154608	1CPM_100diff 20% ingroup SD	1CPM
100diff 10% ingroup SD	DESeq2	30	10	0.981957	0.127583	1CPM_100diff 10% ingroup SD	1CPM
100diff 20% ingroup SD	DESeq2	30	20	0.991186	0.00113693	1CPM_100diff 20% ingroup SD	1CPM
20diff 10% ingroup SD	rank_based	10	10	0.0401613	0.00589288	10CPM_20diff 10% ingroup SD	10CPM
20diff 20% ingroup SD	rank_based	10	20	0.0387841	0.0043202	10CPM_20diff 20% ingroup SD	10CPM
20diff 10% ingroup SD	rank_based	20	10	0.417829	0.012654	10CPM_20diff 10% ingroup SD	10CPM
20diff 20% ingroup SD	rank_based	20	20	0.039268	0.00473978	10CPM_20diff 20% ingroup SD	10CPM
20diff 10% ingroup SD	rank_based	30	10	0.416514	0.0104679	10CPM_20diff 10% ingroup SD	10CPM
20diff 20% ingroup SD	rank_based	30	20	0.0382506	0.00484038	10CPM_20diff 20% ingroup SD	10CPM
20diff 10% ingroup SD	t_test	10	10	0.0463772	0.00549673	10CPM_20diff 10% ingroup SD	10CPM
20diff 20% ingroup SD	t_test	10	20	0.0458561	0.00451505	10CPM_20diff 20% ingroup SD	10CPM
20diff 10% ingroup SD	t_test	20	10	0.494206	0.0110301	10CPM_20diff 10% ingroup SD	10CPM
20diff 20% ingroup SD	t_test	20	20	0.0450496	0.0048001	10CPM_20diff 20% ingroup SD	10CPM
20diff 10% ingroup SD	t_test	30	10	0.493114	0.0136691	10CPM_20diff 10% ingroup SD	10CPM
20diff 20% ingroup SD	t_test	30	20	0.0444417	0.00492427	10CPM_20diff 20% ingroup SD	10CPM
20diff 10% ingroup SD	limma	10	10	0.119206	0.00888367	10CPM_20diff 10% ingroup SD	10CPM
20diff 20% ingroup SD	limma	10	20	0.118548	0.0083898	10CPM_20diff 20% ingroup SD	10CPM
20diff 10% ingroup SD	limma	20	10	0.776241	0.0111945	10CPM_20diff 10% ingroup SD	10CPM
20diff 20% ingroup SD	limma	20	20	0.118573	0.00826318	10CPM_20diff 20% ingroup SD	10CPM
20diff 10% ingroup SD	limma	30	10	0.772519	0.0105532	10CPM_20diff 10% ingroup SD	10CPM
20diff 20% ingroup SD	limma	30	20	0.115844	0.00826584	10CPM_20diff 20% ingroup SD	10CPM
20diff 10% ingroup SD	edgeR	10	10	0.126402	0.00913748	10CPM_20diff 10% ingroup SD	10CPM
20diff 20% ingroup SD	edgeR	10	20	0.126303	0.00843531	10CPM_20diff 20% ingroup SD	10CPM
20diff 10% ingroup SD	edgeR	20	10	0.752246	0.0123033	10CPM_20diff 10% ingroup SD	10CPM
20diff 20% ingroup SD	edgeR	20	20	0.141042	0.00813169	10CPM_20diff 20% ingroup SD	10CPM
20diff 10% ingroup SD	edgeR	30	10	0.758238	0.0111099	10CPM_20diff 10% ingroup SD	10CPM
20diff 20% ingroup SD	edgeR	30	20	0.143002	0.00929824	10CPM_20diff 20% ingroup SD	10CPM
20diff 10% ingroup SD	DESeq	10	10	0.0803102	0.00678193	10CPM_20diff 10% ingroup SD	10CPM
20diff 20% ingroup SD	DESeq	10	20	0.0794417	0.00603198	10CPM_20diff 20% ingroup SD	10CPM
20diff 10% ingroup SD	DESeq	20	10	0.664988	0.0148693	10CPM_20diff 10% ingroup SD	10CPM
20diff 20% ingroup SD	DESeq	20	20	0.0959926	0.00677219	10CPM_20diff 20% ingroup SD	10CPM
20diff 10% ingroup SD	DESeq	30	10	0.67402	0.0128737	10CPM_20diff 10% ingroup SD	10CPM
20diff 20% ingroup SD	DESeq	30	20	0.098263	0.00788578	10CPM_20diff 20% ingroup SD	10CPM
20diff 10% ingroup SD	DESeq2	10	10	0.135074	0.00911877	10CPM_20diff 10% ingroup SD	10CPM
20diff 20% ingroup SD	DESeq2	10	20	0.135149	0.00949364	10CPM_20diff 20% ingroup SD	10CPM
20diff 10% ingroup SD	DESeq2	20	10	0.723648	0.0139601	10CPM_20diff 10% ingroup SD	10CPM
20diff 20% ingroup SD	DESeq2	20	20	0.158573	0.00789562	10CPM_20diff 20% ingroup SD	10CPM
20diff 10% ingroup SD	DESeq2	30	10	0.775558	0.0132025	10CPM_20diff 10% ingroup SD	10CPM
20diff 20% ingroup SD	DESeq2	30	20	0.164268	0.00988592	10CPM_20diff 20% ingroup SD	10CPM
50diff 10% ingroup SD	rank_based	10	10	0.288313	0.010802	10CPM_50diff 10% ingroup SD	10CPM
50diff 20% ingroup SD	rank_based	10	20	0.291328	0.0108501	10CPM_50diff 20% ingroup SD	10CPM
50diff 10% ingroup SD	rank_based	20	10	0.977134	0.00359546	10CPM_50diff 10% ingroup SD	10CPM
50diff 20% ingroup SD	rank_based	20	20	0.292084	0.0115754	10CPM_50diff 20% ingroup SD	10CPM
50diff 10% ingroup SD	rank_based	30	10	0.978201	0.00283313	10CPM_50diff 10% ingroup SD	10CPM
50diff 20% ingroup SD	rank_based	30	20	0.288238	0.0129318	10CPM_50diff 20% ingroup SD	10CPM
50diff 10% ingroup SD	t_test	10	10	0.351849	0.0122257	10CPM_50diff 10% ingroup SD	10CPM
50diff 20% ingroup SD	t_test	10	20	0.353995	0.0132231	10CPM_50diff 20% ingroup SD	10CPM
50diff 10% ingroup SD	t_test	20	10	0.992519	0.00219025	10CPM_50diff 10% ingroup SD	10CPM
50diff 20% ingroup SD	t_test	20	20	0.356117	0.00936487	10CPM_50diff 20% ingroup SD	10CPM
50diff 10% ingroup SD	t_test	30	10	0.993449	0.00232505	10CPM_50diff 10% ingroup SD	10CPM
50diff 20% ingroup SD	t_test	30	20	0.351228	0.0142394	10CPM_50diff 20% ingroup SD	10CPM
50diff 10% ingroup SD	limma	10	10	0.687717	0.0123104	10CPM_50diff 10% ingroup SD	10CPM
50diff 20% ingroup SD	limma	10	20	0.692953	0.0129289	10CPM_50diff 20% ingroup SD	10CPM
50diff 10% ingroup SD	limma	20	10	1	0	10CPM_50diff 10% ingroup SD	10CPM
50diff 20% ingroup SD	limma	20	20	0.694181	0.011079	10CPM_50diff 20% ingroup SD	10CPM
50diff 10% ingroup SD	limma	30	10	0.999988	8.77303e-05	10CPM_50diff 10% ingroup SD	10CPM
50diff 20% ingroup SD	limma	30	20	0.691563	0.0106086	10CPM_50diff 20% ingroup SD	10CPM
50diff 10% ingroup SD	edgeR	10	10	0.695025	0.0129483	10CPM_50diff 10% ingroup SD	10CPM
50diff 20% ingroup SD	edgeR	10	20	0.701328	0.0111333	10CPM_50diff 20% ingroup SD	10CPM
50diff 10% ingroup SD	edgeR	20	10	0.999938	0.000187994	10CPM_50diff 10% ingroup SD	10CPM
50diff 20% ingroup SD	edgeR	20	20	0.726886	0.0102478	10CPM_50diff 20% ingroup SD	10CPM
50diff 10% ingroup SD	edgeR	30	10	0.999938	0.00022594	10CPM_50diff 10% ingroup SD	10CPM
50diff 20% ingroup SD	edgeR	30	20	0.733424	0.0128118	10CPM_50diff 20% ingroup SD	10CPM
50diff 10% ingroup SD	DESeq	10	10	0.589615	0.0139235	10CPM_50diff 10% ingroup SD	10CPM
50diff 20% ingroup SD	DESeq	10	20	0.595732	0.0129177	10CPM_50diff 20% ingroup SD	10CPM
50diff 10% ingroup SD	DESeq	20	10	0.999578	0.000508163	10CPM_50diff 10% ingroup SD	10CPM
50diff 20% ingroup SD	DESeq	20	20	0.635261	0.0117087	10CPM_50diff 20% ingroup SD	10CPM
50diff 10% ingroup SD	DESeq	30	10	0.999615	0.000467093	10CPM_50diff 10% ingroup SD	10CPM
50diff 20% ingroup SD	DESeq	30	20	0.639715	0.0126261	10CPM_50diff 20% ingroup SD	10CPM
50diff 10% ingroup SD	DESeq2	10	10	0.707643	0.0127047	10CPM_50diff 10% ingroup SD	10CPM
50diff 20% ingroup SD	DESeq2	10	20	0.71335	0.0116669	10CPM_50diff 20% ingroup SD	10CPM
50diff 10% ingroup SD	DESeq2	20	10	0.999814	0.00035998	10CPM_50diff 10% ingroup SD	10CPM
50diff 20% ingroup SD	DESeq2	20	20	0.741873	0.0101789	10CPM_50diff 20% ingroup SD	10CPM
50diff 10% ingroup SD	DESeq2	30	10	0.99995	0.000170005	10CPM_50diff 10% ingroup SD	10CPM
50diff 20% ingroup SD	DESeq2	30	20	0.761055	0.0118406	10CPM_50diff 20% ingroup SD	10CPM
100diff 10% ingroup SD	rank_based	10	10	0.800422	0.00959406	10CPM_100diff 10% ingroup SD	10CPM
100diff 20% ingroup SD	rank_based	10	20	0.800062	0.00927202	10CPM_100diff 20% ingroup SD	10CPM
100diff 10% ingroup SD	rank_based	20	10	0.999988	8.77303e-05	10CPM_100diff 10% ingroup SD	10CPM
100diff 20% ingroup SD	rank_based	20	20	0.800844	0.00968362	10CPM_100diff 20% ingroup SD	10CPM
100diff 10% ingroup SD	rank_based	30	10	0.999975	0.000122797	10CPM_100diff 10% ingroup SD	10CPM
100diff 20% ingroup SD	rank_based	30	20	0.802469	0.0109001	10CPM_100diff 20% ingroup SD	10CPM
100diff 10% ingroup SD	t_test	10	10	0.879256	0.00848614	10CPM_100diff 10% ingroup SD	10CPM
100diff 20% ingroup SD	t_test	10	20	0.878524	0.00822381	10CPM_100diff 20% ingroup SD	10CPM
100diff 10% ingroup SD	t_test	20	10	1	0	10CPM_100diff 10% ingroup SD	10CPM
100diff 20% ingroup SD	t_test	20	20	0.880335	0.00741166	10CPM_100diff 20% ingroup SD	10CPM
100diff 10% ingroup SD	t_test	30	10	1	0	10CPM_100diff 10% ingroup SD	10CPM
100diff 20% ingroup SD	t_test	30	20	0.882246	0.00816343	10CPM_100diff 20% ingroup SD	10CPM
100diff 10% ingroup SD	limma	10	10	0.995682	0.0016906	10CPM_100diff 10% ingroup SD	10CPM
100diff 20% ingroup SD	limma	10	20	0.995434	0.00175353	10CPM_100diff 20% ingroup SD	10CPM
100diff 10% ingroup SD	limma	20	10	1	0	10CPM_100diff 10% ingroup SD	10CPM
100diff 20% ingroup SD	limma	20	20	0.996154	0.00151953	10CPM_100diff 20% ingroup SD	10CPM
100diff 10% ingroup SD	limma	30	10	1	0	10CPM_100diff 10% ingroup SD	10CPM
100diff 20% ingroup SD	limma	30	20	0.996079	0.00148524	10CPM_100diff 20% ingroup SD	10CPM
100diff 10% ingroup SD	edgeR	10	10	0.995633	0.00170448	10CPM_100diff 10% ingroup SD	10CPM
100diff 20% ingroup SD	edgeR	10	20	0.995037	0.00190484	10CPM_100diff 20% ingroup SD	10CPM
100diff 10% ingroup SD	edgeR	20	10	1	0	10CPM_100diff 10% ingroup SD	10CPM
100diff 20% ingroup SD	edgeR	20	20	0.997122	0.00122643	10CPM_100diff 20% ingroup SD	10CPM
100diff 10% ingroup SD	edgeR	30	10	1	0	10CPM_100diff 10% ingroup SD	10CPM
100diff 20% ingroup SD	edgeR	30	20	0.997035	0.00153644	10CPM_100diff 20% ingroup SD	10CPM
100diff 10% ingroup SD	DESeq	10	10	0.980447	0.00334945	10CPM_100diff 10% ingroup SD	10CPM
100diff 20% ingroup SD	DESeq	10	20	0.979094	0.00358286	10CPM_100diff 20% ingroup SD	10CPM
100diff 10% ingroup SD	DESeq	20	10	1	0	10CPM_100diff 10% ingroup SD	10CPM
100diff 20% ingroup SD	DESeq	20	20	0.984243	0.00321244	10CPM_100diff 20% ingroup SD	10CPM
100diff 10% ingroup SD	DESeq	30	10	1	0	10CPM_100diff 10% ingroup SD	10CPM
100diff 20% ingroup SD	DESeq	30	20	0.985558	0.00249414	10CPM_100diff 20% ingroup SD	10CPM
100diff 10% ingroup SD	DESeq2	10	10	0.994727	0.00159148	10CPM_100diff 10% ingroup SD	10CPM
100diff 20% ingroup SD	DESeq2	10	20	0.994442	0.00194143	10CPM_100diff 20% ingroup SD	10CPM
100diff 10% ingroup SD	DESeq2	20	10	1	0	10CPM_100diff 10% ingroup SD	10CPM
100diff 20% ingroup SD	DESeq2	20	20	0.995645	0.00148551	10CPM_100diff 20% ingroup SD	10CPM
100diff 10% ingroup SD	DESeq2	30	10	1	0	10CPM_100diff 10% ingroup SD	10CPM
100diff 20% ingroup SD	DESeq2	30	20	0.995199	0.00198483	10CPM_100diff 20% ingroup SD	10CPM
